# Supplementary material for: Personality traits and ego-network dynamics
Source: PLoS One. 2017 Mar 2;12(3):e0173110. doi: 10.1371/journal.pone.0173110 (PMC5333865; doi:10.1371/journal.pone.0173110)
Supplement: S1 Datasets — (ZIP) [file pone.0173110.s001.zip]

Archive with 4 entries (4 files):
- personalities_scores.csv
- social_signature_period_1.csv
- social_signature_period_2.csv
- social_signature_period_3.csv
