# Supplementary material for: Personality traits and ego-network dynamics
Source: PLoS One. 2017 Mar 2;12(3):e0173110. doi: 10.1371/journal.pone.0173110 (PMC5333865; doi:10.1371/journal.pone.0173110)
Supplement: S1 Datasets — (ZIP) [file pone.0173110.s001.zip › personalities_scores.csv]

id_mtl	Extraversion	Agreeableness	Conscientiousness	Emotional Stability	Creativity
26	53	56	47	21	45
27	34	58	41	40	41
28	41	47	56	33	56
31	50	55	52	37	36
32	57	49	50	35	55
34	46	42	21	13	31
35	53	54	48	36	51
38	31	52	52	31	28
39	53	41	50	28	40
41	41	56	58	43	39
42	41	46	30	29	52
44	47	55	55	33	33
45	30	50	36	42	43
47	46	48	58	32	46
48	41	63	51	42	50
50	45	42	52	19	51
53	30	61	57	30	49
57	40	52	50	42	36
59	51	37	21	30	45
62	33	55	51	37	39
65	16	42	43	42	46
66	38	40	44	30	45
67	43	56	50	38	50
68	43	56	45	43	54
69	22	40	50	25	50
70	34	53	59	33	49
71	27	50	44	34	37
73	38	55	52	42	56
75	23	48	47	24	43
76	46	46	46	39	45
77	47	51	46	31	53
78	40	38	35	32	43
79	34	46	49	17	36
80	33	52	46	26	52
81	54	38	39	30	41
83	33	49	42	27	48
84	25	35	21	21	48
86	36	45	35	27	53
88	57	57	46	25	41
89	57	45	29	32	34
90	49	45	42	40	56
91	54	63	57	42	55
93	39	54	43	26	37
94	39	47	32	35	49
95	31	52	55	20	46
97	40	54	61	33	53
112	36	40	43	34	42
231	38	40	61	45	55
206	66	59	56	32	67
258	42	42	55	42	40
199	24	61	57	21	38
195	58	47	47	31	52
263	56	66	44	51	48
257	54	61	66	43	42
224	70	64	52	54	59
248	29	40	41	36	42
249	42	35	55	43	50
253	55	54	55	46	52
203	24	68	69	41	52
228	27	54	64	30	39
222	37	56	54	56	50
202	37	63	56	49	46
205	30	57	65	37	54
237	36	44	60	46	46
260	48	49	50	47	50
196	26	49	42	33	41
229	26	59	24	44	36
227	49	50	52	39	47
250	49	59	44	56	42
201	48	49	66	50	37
247	55	46	68	38	52
266	42	52	34	43	41
239	65	67	43	48	52
254	52	56	61	47	50
255	31	52	57	41	49
256	59	62	49	49	52
252	54	65	53	59	38
211	53	47	47	29	49
235	50	42	51	42	42
207	51	54	52	51	31
238	50	62	54	47	56
223	61	55	64	39	50
246	40	59	47	49	51
251	49	58	60	40	36
241	61	54	53	27	39
210	52	54	46	37	63
245	36	46	44	29	47
219	50	63	47	47	52
209	46	53	43	37	48
242	67	39	42	58	48
232	58	62	58	52	55
266	51	41	41	43	37
213	35	48	38	41	47
