# Supplementary material for: Personality traits and ego-network dynamics
Source: PLoS One. 2017 Mar 2;12(3):e0173110. doi: 10.1371/journal.pone.0173110 (PMC5333865; doi:10.1371/journal.pone.0173110)
Supplement: S1 Datasets — (ZIP) [file pone.0173110.s001.zip › social_signature_period_1.csv]

id_mtl	contact_user	#calls
26	34ef7b4ace85c5177829cc3fa74d1ed1	56
26	a16b2cbca6701bb0e1e283829d1be14b	25
26	83278e7cf7458431749af15d642fb429	11
26	63ef9d305845620ac3b408ede47056d9	10
26	6295f81adbb22455e788cb738ec1d386	9
26	784a3c570d4482ca12d63a10c4de64f4	8
26	a0af1d26520cf6ef6fe326d96e750094	6
26	9fc6faa296ddab29f6b4f8911be52a21	5
26	a8a1a67cb133529d6f20d75799a55e3d	5
26	da2c7f52b8dd1002267f99ba2f4388bf	5
26	19cb1a9d8c05b5ad716e7e7ab9b3747	4
26	782434a989d207d69641429b6f3a220a	4
26	1e8cdfd3f4ab6ef6a2a448ca0e1bcd51	3
26	237089eb27a68eee00361b9a199a77b3	3
26	4b22dfbfe7ca71c31cd38bd3e75fe22	3
26	bca4c210e7a8206c5580610affc30f50	3
26	d5f9edfbecf58be64b251dc7900ba982	3
26	1427e047b4e221c97038926d474a1eee	2
26	271c04d64ae5a38f3a939ccbe31cc85	2
26	2a962e3f9ecf142e5fb2b4465f974b8	2
26	42dfbedc89dc909492ae734560f8bcbe	2
26	5dbd83ab1f7a43a9aaa07b29c60408d9	2
26	8309fc1e3376654c833776b158d345c3	2
26	899e5b34f4ef4ce62386ea3b623d8d37	2
26	8a1c98a70909d536931960e6deb56d44	2
26	a8185d437ef8f6a9ef8f69c316bde727	2
26	d3bfc0425c979c832fe64d9905c07092	2
26	ecac5959a89de2a1a6e81e1e21850d03	2
26	f13f6833c3cd7d993ae0c31e69d3b144	2
26	f3861c52854c0d16242de7469d7da982	2
26	12709b93208a518d7541da898325a302	1
26	1bfa33145909609a8e1a9ce21e4ba14e	1
26	2517fa9aa5ac31daa82a43615b18edd2	1
26	25e326e911c512e6e384c57bbaa9997d	1
26	29555da6236de29f7dc412259dd73840	1
26	37495ce65c22837bd1c2ed1f2c3643a3	1
26	3d76afe619fbbc4e52a9f064f659527e	1
26	4c54a888e8a6f9a5f336426d4764b1e9	1
26	59a37fce1f955e41c423a6676ffe155e	1
26	5da61dafdabf71f735e3c2768141e621	1
26	5eb173937d7526f3c838e4b7950b7507	1
26	6243676c83812528632f5e73152df44f	1
26	7d0e5615f4b8dbd6c4dbec1d6b6e64f2	1
26	7e1cd7dca89a1678042477183b7ac3f	1
26	8c38cee8127dc51ded04aeb202303b6a	1
26	a466541b41b7d83dccd581b29bfc7a30	1
26	a68bbb64ab157863cd2912ab2bb3918c	1
26	b5de726e1fd782f45aeb7f3dd8b8cb14	1
26	b69749a80e0f5e0d3138838c44422b12	1
26	c2349dcf726c6298ab6ab6b5bb61a53f	1
26	cb8f2ce12db09e82b2bf0daf53ee8e6e	1
26	d678accb487e79da5cd5bdf0b777a5b3	1
26	d87c291536c42dd426b55d294b0a6b34	1
26	e0288d78855421f3a347e2e44c9b3803	1
26	f22022d3f9e4ffe32903cb6e4ebb0946	1
26	f499038a75fe09aae46a4961b9043972	1
26	fe7b4f4c59ad8aac8343a6a640f9a8d8	1
27	8bc8e33f3656a89f77b2b6ca7aaecd4d	54
27	8778d5748cd5a5f3d42c600f64ba5575	47
27	6746b6cdbda2f41608fc04d6454ba764	25
27	6295f81adbb22455e788cb738ec1d386	23
27	d87850a44243f18ad88c97fc920a35ab	16
27	20a8c81622a8d2dded411eb55947ceac	8
27	6b5bd976b1774378d1b82423386a50ab	8
27	ad65fdd7e20308a2ddbb45ba71c27ecb	7
27	291ed76c68c63916e66f634aa248253f	4
27	76e83ee35876564d2bd441cb18f32771	4
27	f2c2baf179f48d98b702a7ebd4db982e	4
27	30f4b356ed81aefecd3b812dc9debc8d	3
27	3c30af49a263385db7de261f84e584b0	3
27	68bfd87e4397c4b708f4542e9fdc34ed	3
27	8a89a32dd29927c5c4d53df5ede0d22d	3
27	9e5b1e3d4706ff15b72211b398d32498	3
27	cdd35f368d3aee571bc7e545e3894b56	3
27	1a35a1550cb778b77c098117c018c5d5	2
27	4d22aaf44190194dda943219e7a0d7f0	2
27	5c47d743d44204cc0139758dca2632e6	2
27	6faffc6856488fc0447e1d8451a1a6f7	2
27	a3ab239cf9c57c66e0ea48338defde39	2
27	a9c28ee10d6788df6241c5471387aa21	2
27	abf408e21f348c65c0bfc836a35ff593	2
27	b3cdb3f8bf082a8042bfdaecdd09b7fa	2
27	c6ab312e52a5cabda9853f8935616f5e	2
27	11521305b7d6324577037ba37e374597	1
27	1568437fa8c67b92aa36cfcdae587ec4	1
27	1710bed0fb61526932a23ed64bdcf865	1
27	26ef91f3e029873a3215eafcf247957e	1
27	290ded4bee0074d5d14522b9fe49421a	1
27	2f8a04039ef46659e8962af9d85eafdb	1
27	343d098f58a2f322d2b2225a9eefde2f	1
27	4fcb6a40b7fe1857c075f095b8637309	1
27	5b4c336fc20b28ab830d74992a3f8f34	1
27	7a2a07eee8182c8f0cbe329e98568433	1
27	7f0cc8c1dedd8d1bc1af604f967a2064	1
27	8bdac052549113caf11452479c4e5c60	1
27	8be80b051fd18db478cd8b0946183c6f	1
27	8f90425d5212579c84ebcabc8f519376	1
27	93c586ffbe7772322f1d38effa3137e5	1
27	9eb64b46bc2716bf90e69d66a2350b8a	1
27	a3d5418d773e78102d4c02fe00ec4fb0	1
27	b0ad70dd1089f35dd233f01ec90db66a	1
27	b67103d1f5e3dc6ba689204bac98a832	1
27	d070180c7619d8cc50fb6645b03a24b8	1
27	d72936b32e961a4d0691697b81994d63	1
27	e1d8d4be52a7bc8d2b56855cb3c829cc	1
27	eb011366b26d8df5c2c596dca6496154	1
27	f1a3fd7882ebf71584808d890bd61a54	1
27	f57c8edf14aefc66e754511c1eec399	1
27	fef117d50aeb87422c9187076c9cc9b	1
28	a2684e515d5fb0ed0559a6430315449	39
28	84e8606b76de6806fd3d12a85a64cfec	21
28	427dcade697168db31a53114026307cf	12
28	a082fd1258dc062a51ae1912f72c06aa	12
28	1d0bc8dc6c5e66e5c371301d2245e4e3	10
28	b37bbe6264097201b749c5d35c1e2df3	8
28	bdf98a2f4b1b017c15b62759fdf59cb8	7
28	3e9409b5d3974a9332df37a606eba6ee	6
28	f8b2dfc5f635b10198031b0f7b60b749	6
28	da8093fc5a9ca75c2be0998c3bbb9e99	5
28	dc4a6101565b1405b14764f4e818fba	5
28	3ec544e7a5e7a1cfb5436315a83199db	4
28	504f602bd233bd57537a2417b7777757	4
28	9f40b7732c07129ba2406701fff0c545	4
28	ac140057087e8a02d376c87f2e2f2dce	4
28	ae8901dc0d868d930f0c53a5eeba0e22	4
28	b18333c75b1fd45b6a406a09fb41a081	4
28	c10cae15b95149211c72ca9d8a4614bf	4
28	f143d537468227fde7f88a16072053f9	4
28	2f8a04039ef46659e8962af9d85eafdb	3
28	31fefc0e570cb3860f2a6d4b38c6490d	3
28	4ca6a04ceafae3fc241cd84a055a229d	3
28	6295f81adbb22455e788cb738ec1d386	3
28	67a7875f4a7d3b19d14ce169ed700cde	3
28	740e83d4d692e37fd3580efd5060a28	3
28	8722bd0d414400c86abcf148e7faf0cf	3
28	879294f866d4609d3706e2ba840093a	3
28	8da3b4cc03c3e77d400fd5e17651cdf7	3
28	c5150a866f30503c105ce1f41f49b439	3
28	cb8f2ce12db09e82b2bf0daf53ee8e6e	3
28	f7a88b020a704af02c5ebf48b5667fb5	3
28	39d18a6954c18c82ac69f5b4b78dae9f	2
28	50e323a84a4ff72e3c1db02b1fac7606	2
28	5cf9b244591e21e6993615542a4801e7	2
28	738b97bf2377625a9308a6d2b5b9c49f	2
28	77419e0c9514ab93319cdde1c9557548	2
28	8e84921e5a422692b248e4c6f899860e	2
28	94c98d1098aab643da6a9fa9e068baf4	2
28	a0d465356615faa9e0a980620d28926d	2
28	cb9002ea4b8eb27da45288c0dd5f4fb3	2
28	cbac2c94d7019ef5fe4e59a14997a422	2
28	d0b43d6016e1160429e3f603a9311618	2
28	eab0aaf39e6a534e0d1294ffae209ac7	2
28	eed00b840ba1970b167a5bd581a2a26	2
28	f76e60c97b41262d9efe12fd967effd0	2
28	f8c803056f795bc3edf0cf8200b1a7c2	2
28	fe7d8d22c444e8f808b6362c6083adf6	2
28	146f70b17421cb31c44f79026a95ac5f	1
28	176577f07de42298c204581415ca579e	1
28	23f87a655c00753c2bacc3f75a02455f	1
28	26f9195467247c06d0e3dfbd3f26dc1d	1
28	2e596ee27f7f033c8a11ea415cbe731c	1
28	2f3cb68ce69911981fde517f3b364106	1
28	2fca807e4188c3926f322d235333b781	1
28	31033216bec7f0f3b2e5d68781b8a5f4	1
28	3389d4b13c1cf1a3fab05fb8ce66a3e3	1
28	34ab28fa156fbe7baf75cd28cc884ce0	1
28	35bc645ad067aafec3485739ab42120b	1
28	3936a21d3e12df4f4e292a4bb4aa4da7	1
28	424ab3a9a3f789b5a30f177570fec3ed	1
28	4327d8ef7c2ae4a5795ca9c236695a35	1
28	442dc7b53c10d4e8e02d5d4d334030f	1
28	48286cfe8363b327cc757ef9b1f11999	1
28	48b3251d4da7d6bf668c50272d21dbeb	1
28	4958dde627a29832ca838019cecfc948	1
28	5c61a1fcee4cd70dfed6a4804039fcda	1
28	5e00fd039184c4f70e5a736976b450ea	1
28	5e42d5747422037d989a26195e1e4855	1
28	60aa8bf8871ab10178692c9f23d4cd60	1
28	68e5ac0ff5ded4e71c74f96471bc4a30	1
28	6bfea0bcf1c5f78ddda5a8715ce0b80a	1
28	7a391bc7a14da12ae304bd1885da0274	1
28	7d304dc78699a38c0c4ee70f3b05c533	1
28	84553b14696ed90f0588842fdc974087	1
28	866051814be7480cebd2920464d8d7e8	1
28	87b96d605c233e6b6424ef869a7393bd	1
28	8915b7a02d1a0301e00a5bf51cbcce6d	1
28	8fd3d0feb6290baa3b793e51480a59eb	1
28	902803a2b435ad2549abeaa25dc4d228	1
28	9055279f14425090532fb5f4f4f1cac1	1
28	91cc177172feb3ecb0297908f367aa70	1
28	92956e172cc0096c3a76c2a4e570acad	1
28	978801079ccdf0a0b1580fe3415cf99a	1
28	99aa446441db4208d036bfad535f5d92	1
28	9d709b2d335065bb809728ee7f98729b	1
28	9e2cce69057198e5ee51b24a67fe4512	1
28	9feb2a0c8321269b792e7d6e4b87dab2	1
28	b02ef15c785a0ce62ba9bb4f27583614	1
28	b5de726e1fd782f45aeb7f3dd8b8cb14	1
28	cbc28e79fde2ff6fc4f0fef71d6f6b37	1
28	cca98a7c66797c2442ef0724cd707c59	1
28	cd48f1bec9b5351439e141af10577c0d	1
28	cde12f26332637f9952aebf613d15ddf	1
28	d2c63c72446dae8fddc2402a4d51cb91	1
28	d6d8719c2a2b6574c9544ee10ec01c2c	1
28	d7c531a90faa15452a2207e70303a1f3	1
28	dd235320d86e90a6cceacca533a982b2	1
28	ef6faf7b157e77286163a826563a17	1
28	f2b10b11432067e606fcd210a27f0f38	1
28	f6dee3b7181701335eb35cf6ed49f1a5	1
28	f80dbedc669c80fa9ca8c0e1bf555b8d	1
28	fe4d1f7887656e43ab338e1292bcb621	1
31	d38cad88604069598dff0770e51b2421	127
31	5ab80bbe8be5e67794621a3799b1522d	21
31	13bde3d4a74668616aab9ae90c92527b	20
31	1c2b2ad1934457bde0def465378275f4	16
31	412fb55acfaee31fe7b21eea75779b64	10
31	44e65d1ce1c4f848b7aa7d75eb4fd600	8
31	715b3aacd179e245ca17e04d5042da14	7
31	3227cea31582a07e1047f25e9fa41320	6
31	8bc01013a948f6902832fcfef542ea38	6
31	9b425cf9288c74f86db9e04c01fd672d	6
31	9bfccde503b19b686f37b168804b47e4	6
31	1595457b757153d863a20567b67c0d37	5
31	20ca8552a84909be51e6f8c0180c6998	5
31	580acc15771b453696f80de92fbd4d4d	5
31	66bc9e3fa9dd4ecbb6451f6e2ab1c4e3	5
31	d6a9691b4807ce9a93ac0720307bc5a7	5
31	decd40c66643300a018858f6ab4b8ffd	5
31	2f03fbccdc1b31671bfdbf8da98e270d	4
31	51c994ecc39e1d087072b6daf3c9f6de	4
31	8c8a5249aca4de344fc76be222ff2157	4
31	8f8e711197ddcd561e7d31e27b4228f5	4
31	9b49645a8170c80b4e37b49b93641646	4
31	c2407d02ee6ce4345f361dd9320dbcf1	4
31	2a8ff58e79cc44e56f6e48045e544f56	3
31	47b7fed2a29657214ce3876f89c49d72	3
31	55f82781cb898389e4aac04978ec92f8	3
31	6295f81adbb22455e788cb738ec1d386	3
31	6a3caec539dbecd6eab4f97e8171c2ae	3
31	74d8a86f452b2bd44ca926e2760ddfd9	3
31	820139c877e59bcbfae5adb236ca022f	3
31	92af468de2f5996e777666c895512c06	3
31	a60aa15785c0b769b1e5965721f9a843	3
31	afaad5a08d8c067249620d03478ce66a	3
31	d7e2218a0940280f98bb963337290676	3
31	da9ca82384e65fe121aa90fc6d8c6a3d	3
31	f13f6833c3cd7d993ae0c31e69d3b144	3
31	10f814715f2d997a253caeebad481048	2
31	122048298b5ece17890ebe12dc2dd9d7	2
31	23b2a5fa39817688a01b071728deb580	2
31	2b897f5bf33410fdae4fb2f7ea524281	2
31	3877c52092cfc56c804d87fa6b514bb1	2
31	3f0892e5ac4791872010cf19d6e04b5b	2
31	40b1f43be1ed5fe0953e3fc1884cdf95	2
31	4a2f6bb16054844d94b1dcad1ffa0b23	2
31	5ec7f4532ae51e86f2c05a71d7d88f37	2
31	6a8c3a613f55a05bdca0343a09dc2c9e	2
31	8f498a4675fe3c9fe1a3f85c7a9b3206	2
31	a0d9be485d938867c0d14eddf63ecc5f	2
31	adc69e7c084df28b1e232dfa4ab36554	2
31	c0eb0b8d55cb7e0659a1095fc1fb050d	2
31	cd60953fbf0847ffdc60a15caeafaf0f	2
31	cf4de6ca51894294f5f91bcc6c2dec48	2
31	d6ab43d4ec85ae2da3d0a32f327f8412	2
31	dc06c2c9f18037db2802709e0e3aba5a	2
31	e0a2cb5bc2200e1edcfd05d130a17d0e	2
31	fabcc1b683110e5a0ffe73ccd58b9ca	2
31	ff5e45ab3f3629ad3fa6d84b4f16e94	2
31	118d8018a0834c4b4b8e114b6ddf2c91	1
31	142474249a857c7631a94dc418231a40	1
31	1cde100273184fb614a702ca69ebfc67	1
31	2fe9cb62339908305f7d253742fb5fad	1
31	306947fc317f33dd0c216d45e00da8cf	1
31	3085c418b1377117bd975ff8d33d7183	1
31	317949cd1252ed020d6e88357381c32f	1
31	340ab374fb708659f40ac9dcd2880bbd	1
31	3524cdd8a49b6aed4a31f609acc2f0ab	1
31	3586d27724c5f209290cba9ff7e0433a	1
31	3a1d80912e96a9cd7f0306384bb4e29	1
31	3ba77404d1076182bb1e642cff14ba24	1
31	3c1638c25226fa1f6ed3efefc5370ffe	1
31	4457bcac30648372c27a1f65c6a7f9e	1
31	477e1d421a983b23cd71a80745dd16c1	1
31	5890edf3653072fcc9756e26d79f3632	1
31	59823ec2997e000c8503abfb934e31ca	1
31	5b821bd9983980712951b5db9711a0f1	1
31	5dedfdcd7b34e98ba979b2cb470c3478	1
31	5f12f03c70460d6272696588943e9d4e	1
31	5f16ae6da4e0209523ba9fa5469467ed	1
31	643ae887ac3f331233210022497866ec	1
31	6e1e5fa26a15c1a2f533591271b5929d	1
31	775babeb382982e0e2caaa9cc9d30a09	1
31	7e1cd7dca89a1678042477183b7ac3f	1
31	80e00cc8ae0617520834513c637423e4	1
31	8a3abbd081926ace6d871f93dce38ca8	1
31	8b0ffa5bdfdf8d5e12757a0cd71067c0	1
31	8d2a769b259937a30fd18db1fd32f50c	1
31	959f7bb6f74abf0ee5d999c0f6ff59f2	1
31	9e9d52c30e6525e8afbf8a7325d95654	1
31	a032199ca93c57d88a6993b2282b95df	1
31	a844dd5553b1db904381d6166154d2a0	1
31	aa12c9a7145b334312831c0f122b92ac	1
31	aa14cf098f3f42e82e6eff1706522ff8	1
31	aa5ae85e87fd043827b55fa79d5d5e31	1
31	ab5906027111e43383d22da32a6e1a0	1
31	ac6215122d6fa3113791dd20cc125eea	1
31	b002837d7788bbb4e4eb34b272a75911	1
31	b05162f2ee9a6a85de8f8cf9fef5f515	1
31	b07a9ae7f5efc7e9130e933b42df0179	1
31	b2750efd44e64d5f2b5b97beb48187df	1
31	b5a8dc87618967961410e9e00de62ec1	1
31	b7d25523e864435d03e93352ba36b664	1
31	b9a9605e338f939739f0438ad23fbece	1
31	ba514648bc89879fa2ea5d0a540cb2ee	1
31	bba6279df465b6f9a8eb806b3aa523f6	1
31	bceadcfcc6f8d976bb4a566cfc79677d	1
31	c06e8a083ef3d83c65d12952f5d4f755	1
31	c1a7eafbeb954fce1292dd0e4aa121a3	1
31	ca0ee923c3f73312ebb8fe296b1d42af	1
31	d0f12933db2a75a7e94600ac9ef3c909	1
31	d533a7ca38b5820abfe018b8bdd93ee0	1
31	d8fac5f2cdfc93ff28e9321b05fc42a7	1
31	dc2839affbab23af4c8e2b2a88048baf	1
31	e1ba55e9dfc848db2ebde65388febff9	1
31	e701086a935e81b5243acc4c723c72d3	1
31	e89ad81bc721212834d89bf9c9ab63f3	1
31	ed4b84f4476b5ba007a6f2216a857dd9	1
31	ee075318b7db44c1acb36628ed651e41	1
31	eeb76f7546630dc1affb50e888826e4a	1
31	fcd752d33b1dfca81d5e010c16500412	1
31	fe599e0be690adf4268236d76b6083b5	1
32	75ff414a5290e6ba52942aa611c88ee7	119
32	2ee9425b1a46f27eb374cc4f4e1d83bb	9
32	78801e608a652ca1526af738cdf747d2	8
32	dad3fccd9b444dfead951b9d8e0f26b0	8
32	bde2e194ea592969355883079e245949	7
32	6208589bbbfe37216cce5fb8ef8c986b	5
32	cf5c0e5c8b486d210a686064b84e31ac	5
32	29da61995fbcbf211c563f96b1e87f1f	4
32	94b6fe03dbbf62ab003352b9d457f6f0	4
32	10d6725c69b8e19ac631fe65b5213dca	3
32	6fe6b3dc9e91ec2b8d23a9d123bcda4c	3
32	8cde8468d84380f64d64f7a14d602f48	3
32	e0bad9fe001fe8759a1861be3beddb15	3
32	6d8aad7c75867b93268b254459a09969	2
32	6da98670b4942b4eeac4abe3816a2d0f	2
32	7c114d16845df1d79fed3e5597f218e6	2
32	b49265382cb1e04f62595f19f7a52c78	2
32	bfb9bdc71de8b970345ab00170788295	2
32	ca8f7884831f900b256d13cd63a4a15a	2
32	e697674071914a97b5399b537a4351f4	2
32	f965807898fb9a6d9105f70ebfe7738b	2
32	1612b4d3b5a8dbba314a65435eff7799	1
32	1da7578a77fdd4798cdd845da14bc40f	1
32	25fa711b20c398f9de7327842a92854d	1
32	26c4abd32190ff0bcf6ad78555f98879	1
32	395ab0395d64c63e80a641f426c5159d	1
32	43527e1a420ab70e19888cea239211b5	1
32	481ff0f4039f971fdc12dbebf6e358a9	1
32	49f51a71746515b8e255a5003603a6d3	1
32	5a64d4a9a42430827e1171b66a90e07b	1
32	5ec573d0e8add310abbc219bb9c89b2a	1
32	63650c09d9252f7319e53b11b52e12f3	1
32	7c81a48374db2fe1f897b8e43d58d44f	1
32	983d5b18cb20f4f48e96cb03a30c02d7	1
32	a91619ceed964d68f36c196b1f04443c	1
32	b64fa63e242c55c71041697c9fbe555a	1
32	c8a0e449ea36a1b26b8838556a83744e	1
32	d0f24b2c39b66603e15b9a6bf498c9f6	1
32	d6bef155c9d05af9696e10372fc9f0fb	1
32	d9c57b18f53298e2ff83d118b53a403d	1
32	dc3919c185d12ebc023fecc79e72fbf8	1
32	ebaa2d511429b25b0a2da6b86e91f0f9	1
32	f1e841fc92ffa9e4a00a994c7651135c	1
32	fd349357af5d2d9945b9f28e8416370d	1
32	fe7d8d22c444e8f808b6362c6083adf6	1
32	fff20ce5eacb9bed03cd19481d66e815	1
34	5b30346d8e28b1a999b06f8c9ba70c4a	120
34	95d9c40c61c076c688eabc93a6511e79	119
34	81b110145a475d94daa4986ea935c0b5	55
34	753d45691c5a3fdd8fde2920de4eb38a	21
34	14803bf027a8a378ec1ba75e9d2d32c3	14
34	d9c57b18f53298e2ff83d118b53a403d	9
34	dfa5af901e416a7ef2f1789c00aa2e9d	9
34	3ec23c0699a9d171740c340549b96ae7	8
34	205de8bcdc42b77263d224ecd665ca4f	6
34	2c98695419f53f3dfa8805095a7f7246	5
34	c00867762deeced66f88e0e92089a20c	5
34	2ab8760f8ccb5406d6e2bb625b7debef	4
34	af3cd3bb7d85a5fdc1ba65cd30ff9948	4
34	41e1dcd6983137818d1422cd44166e52	3
34	77471e6a8d8351fc4e7e3c4426c41285	3
34	7ba26c94de3e2734bcaf0fce9be21c8d	3
34	c27976621f35bee88626572d4463ebc9	3
34	1a4fe4d1cf0a1acb635a5b5475c68e6c	2
34	21fb3de8dd8c9c0ade1c8d064e053e56	2
34	2211760a02d62cd3f83a2df786a65772	2
34	2c4896eb4ee760d52de6be779d728bdc	2
34	407d97a2b76db149e93aa5f3181ed406	2
34	82f540c46ca592a105dad27c2b139a7d	2
34	883488601b036f3641ced9f3f7a2a483	2
34	88864f562b0cdaf633ac7d27ac23abd2	2
34	a982aafaae891561a957cf963ceab0b0	2
34	b7873306643a09f7b10c970f78714b42	2
34	b8ed8eebbd9df879febbedf2d0a1679	2
34	bb53c14c7ae773903392433c2e53a49b	2
34	de917ea0fb10e25c818f306d344f7aed	2
34	10e11d93f596e25ea265d9655a049c55	1
34	1490e6f7bcc142f82226a64ee6b6ef78	1
34	151e9ade5de9b0b5244b42372be886b7	1
34	3209330f59ccc58360bd9496d150a652	1
34	32b9a31e894610dd2ebb40eca82a79fd	1
34	4a7c15d68f6bd321874094e3cfd5cec1	1
34	5b98bc4e8a7978fe6695ae200fadc015	1
34	5ea8f90cdf2ff8cda586fe6e400f4353	1
34	606888fdf050ad953da5f7153fbb635e	1
34	64997388d32949439a0972ff3444edd1	1
34	676056f97783b09aea51da55b6dbb5c	1
34	67809d8659af4d723bfea50de705a11d	1
34	696717b29bf1bc9e5eb27cdcd057ba75	1
34	710b57a81cd130df59dd66acfc2b90d4	1
34	74b90b626edc105f1ae2ed6b436a9ca4	1
34	7deb8e85c9cba77cb194496d2c1aa7af	1
34	7e2b3b454df909fd7d46dcf7d89a53d	1
34	852f1263e24620d01138b0459111f062	1
34	9059a13564df95ae0eb88832316ff12d	1
34	9d04981ab1da6b75a77390663da491b1	1
34	ac0f0afdadc1ddeefaed45bedccecbf5	1
34	af78b5f0c7b271f97c7a276aed4a282	1
34	b5ee16c0577fbe17239f7ce524018413	1
34	b77b43a54d3617315c64344d71232631	1
34	b89ee22d6a003b7e73472179c9d6ea1c	1
34	bfb0a4a0d29da281214516a2568f8935	1
34	c2f07e5a8be77c7db38f831ff08f3684	1
34	d29165ef0cbdf52b045d2c32f809ffd7	1
34	d5173c35db4c144b7e59189af7549b50	1
34	d83d217d9d1dac80dc90200f64c38db6	1
34	dd5673bb2f834a3498299a5bef4c20d5	1
34	ec0e8dfd13ba97838847f159955cfdc5	1
34	fe7d8d22c444e8f808b6362c6083adf6	1
35	18350ff5098d205d2ef8670ad2acdef3	118
35	6887924dfcc62c92c14473ac2d4a4ecd	81
35	6355846f4c2ec1ec370b5876917694fa	41
35	bf912cb02b35044148367c0d4bdcbb8e	33
35	abc2bd882d1113a5c7e5ea21105899ec	10
35	f804eef62d32ab1b2d99a931a662602b	9
35	2e3eb12f20585f6b170e9130bd35e579	8
35	4ff670ef12b26de4ba9264ce90503cb2	8
35	5fa9215034a251a56b0b5e17b330e50	8
35	f3d18787eed5eac0854b3a206aa89f1d	7
35	3210dccb22791ed28137590855169aa3	6
35	8c179c0db588b6f42c5d2769f5435805	6
35	250be9c1f49884f2a3480ee06854ad86	5
35	2dfe1c72261febeba8095e2529929093	5
35	3af80051a699fda9218d6e0b3f8c2e14	5
35	3164a1bfc310a5d8604bf4e9023c043f	4
35	79de6af2249059e1c53b47d1336b8233	4
35	86293066f3cf7118d1bc84187a3d830d	4
35	9343fdbcb2c035256e063dced060627f	4
35	aaa88f1573e2b533ab573799036fc478	4
35	69f55ffc98d33afb7b2ea8b6fb2217bd	3
35	ea781e11c5fae49fdf33b39819237bb	3
35	f8a1000f61e0ed515c265716041c5703	3
35	1b4d7f18d0024e661c7295750e776928	2
35	2847e54991651b583d703faa89e99c56	2
35	39beffefb116f79bc92a2990bf1efd62	2
35	6e10f3aa645033e714aa751f20e2e33d	2
35	8775264de64c160928f1ffdc8880a89b	2
35	8828ebfb1e6950f301ed89971d515654	2
35	8f5a521935ad398faf1977ca994727b2	2
35	b1a0e3e71f4f70ea02580b087339644e	2
35	d545cf55f7b5a3477bd00c7948281002	2
35	d5b75c02943dc4b40b99aab9aff483e4	2
35	e99342d5aaa49a683e92b9efdeedd236	2
35	ed472849555e8dd53c80293785b9d62e	2
35	fe7d8d22c444e8f808b6362c6083adf6	2
35	1454b67ff13ebc3677048d5abdcea73	1
35	15cd4625dbe40f6e87c50929620416ad	1
35	254759bb7cb26c12524aec2a23dc80aa	1
35	28747d831545d7e838e1058e5ed0de43	1
35	34bae83277a76b257e1efe8b48c2efe7	1
35	3730a35226901853a77b9f2e1589e976	1
35	3cb66457a302d85830bd86220d149db0	1
35	4ef27e3a51602a23e9a6d6eaed6bdb5f	1
35	5540bc8ceb9c12979a25868d6222e742	1
35	5d9b49b3d960048d4c3a9cfc5368e4b5	1
35	6d00f31cea551a7f91c54d0a0aa6944d	1
35	6ecd9c60778452727fadf774be06e73	1
35	756d62cce699adcf5489d11cb5ee8769	1
35	7c9ab12a5a53a3f403935aa04f7192f	1
35	7f7da26dee5c6d835615f0a8bd3a62a4	1
35	809cdb02d1f144c60e0de35cf2fa983f	1
35	85863db98b5ff4241c26b79848c3c84e	1
35	8cbbf2f485b39d9107d856296ac33f58	1
35	9f01afa7eb0fff5cf114fa06c382bd73	1
35	9f3e573bed0ac9056b582a38e4ebda6b	1
35	a3a9934a412b70466265a7b3403a5f4e	1
35	ae56f3469a410ca608996993a1f4bb1b	1
35	af0c45c27de3fe6a0c98f6780e8602d1	1
35	af2287b3f01a36403e7aa581e5dd01a2	1
35	b33e86e05467bb64df47b0c0585d5c55	1
35	be59fdb1fa53589a83b0102b9959301b	1
35	c63d6797e872b2c29c5902c1b016318a	1
35	c8e1d5b4498ef0cf90d0ae1ba219199	1
35	cd69d0dd25fd4adbd3ba5551bad39833	1
35	d169a5e8f25ff0493849fe55578b120c	1
35	d2a4d4e891322049eba304ee7c5db789	1
35	e14b6c2fb415d63b77838abdb200e212	1
35	e3b0dcaa10843d11658519fac6eb10af	1
35	e55bd4d123f2aab88a42f6fe4202be33	1
35	ea6718240e10a6ca456ef737fa69e3d1	1
35	f20c417c62e1a4a3906c9736780bc994	1
35	f7954302ee42ee4de0dc7bd9154ed9de	1
35	fb4dfdc3b16cfc0519a203cecd1974d	1
35	fe2095b078bb7d02ea35c8167cbfa980	1
38	67218da859123b1a35d25524296b841e	21
38	551fa9d51e5ea52f3f9419c0a382b6f5	10
38	e4c0ded61463239a8fbe06674bf7bfca	10
38	32da362177693fbda41b5c7b650d098c	7
38	5e4166e74586f55f341cdeb35202ce3e	7
38	93e7a62b840e9fa03476f633fb83fac2	7
38	bcab2e499d12abb5c07baf0fa4660b1d	6
38	e5bb1b952a7cbc7bdf9a87c6752bff03	6
38	2541e1f528828bcd3eb60eef849400a	5
38	bdd3dddb84dc191d0e754f54bd514a92	5
38	fda3c12742d86d139ed9354fd663e863	4
38	1560ba89d804e6fc9992fb589963d765	3
38	2f8a04039ef46659e8962af9d85eafdb	3
38	8feacb92e7fd1a27b3284687a30d97c6	3
38	f2166592e5969fbe4cc874afbf1ff7c4	3
38	f56350fc151662ac48b94690c668609b	3
38	086103645de92f7239441067a8cb8146	2
38	22d550281acf7b0dbeb20945ca1df1ba	2
38	2fa6d3fdbdc0ff715c6ccdd060015266	2
38	34647d1920e8ec92ccf0b0d566c44d68	2
38	353137f3e1bd20cb7319846bfaa8c274	2
38	8ef674dc8ae101199359b372889d5e72	2
38	c7aa82cb40e583504a43c09992847b2c	2
38	cbadd38163cff719c4a2292b356f40fc	2
38	e80e8ac1d5b9aaa954522b575a5f162b	2
38	eeacfd661cb653abe3d163f7a079cc3a	2
38	f155d2b82bcca1d61a1e64554e4dabc8	2
38	18b0a220aefd9f064352a72546ca40c	1
38	19e967db1aada53081f7bb3c1dd6972c	1
38	1a801678575e4495a4d753aaf8b097df	1
38	2a4548026475345ceaf43c352e1a72ea	1
38	2bda9d532440d344d2d52442baece90e	1
38	2deeb1557d2cd35eeced452d7e54d9ce	1
38	2e47c71099778043fc28c5ce116d71fb	1
38	2f7a51ad33eba81eed516569760d41e1	1
38	3d91442031de1ca59f52284770609eee	1
38	60760bdec90e40b1aaf09a9d6f22d990	1
38	6177ad0642c06d7a2e1e3f0b724e14e1	1
38	6a321bbe8594a4b4706fed62d0af4115	1
38	70c710f1222f173281f64d57fc8452ff	1
38	74407504ce8157c1375369c22e55317c	1
38	74d85af696413c64b23ed4b9e2e230ee	1
38	75c0077c944a4872603f3ff6da363a1b	1
38	8872160a65bf8b4cbcc3dc66bba31bcb	1
38	9c4ef1f0318bddaacabc8f001221aee4	1
38	9eecb715da99290ab5e2bb4225344f9e	1
38	a0c019ffb7f9ab11b0b6fc26ac291956	1
38	b66b521e9fcf0258c6f466eedd21fa36	1
38	bfb9bdc71de8b970345ab00170788295	1
38	c4078617d5fc1901bbee28cef10e4d92	1
38	c9969a96569c52a86b387bd85adb10b4	1
38	e2758c4087e97b4a5bb792fd76d14a2e	1
38	e404779b9873aad159a9a62c9ef7bb55	1
38	e40cf3723afa4c570adc6b510929c9bc	1
38	ed2a0e3517ee3316f949b04390774ea9	1
38	ef918e8af6e1a9bd631575237cbbdc84	1
38	f4702c8ff3c5389b0a024235271fd887	1
38	fb63b8413a167b79f48224d0ced085a6	1
39	1b08d4c955cf1ccee420c105e36dbef2	132
39	2b53495b5c9c3d5caeeb886a6aaf036e	41
39	ef70c306ddfed2c5e0679540760f7033	29
39	cdfdd040b14634d0d3b8820c5774a54d	13
39	2fb08636eb4b1d8bb7a95503a140e525	8
39	798afe6085675ce66035e2db23737e6d	8
39	fb3df94cb86cc87829f98ddeca9924d0	8
39	280c66d6e08adee33e813ee03a1f2181	6
39	406da85f6b9eb5cddd5038a06f2e9e26	6
39	59c63c62496b869a3ed104d3e6d0c58b	6
39	6295f81adbb22455e788cb738ec1d386	6
39	2f8a04039ef46659e8962af9d85eafdb	5
39	4a558c477d156940f380be53f47660fd	5
39	8bd092c019b4ccc8edbba417ac643172	5
39	d0c43a4a18244309526dc09938001ba4	5
39	7cbfb299d2472f70dcd74281ae208412	4
39	aa51d81930abd88b8d20219b3dd64508	4
39	fbc7f6aefe4c240d8256a061ed55bb77	4
39	547ec6e4592542850c9f3107163766b	3
39	92c5ceac35ad7ee13090ed6ff353d70a	3
39	a351d42ae054e18fd650bb11810ed284	3
39	a88cfc72304f52902959e4020968847f	3
39	b7861c495b63466f12cf710b501eadbd	3
39	bd5cb1b2923b998d81ae8b85d5310ed5	3
39	becc6b9b1742fbfe864e9adf5c1315a7	3
39	c507341418540e81a3ec8b86132d53ec	3
39	1a8bc8c8224a752cef23b81197b43b07	2
39	27181f3a66880b23addb66b29e322aa0	2
39	3a67e0671423032480e1e7b358480ac8	2
39	41666d208c0fe894735961e35d36522	2
39	4bf02981501698b324d7c60e839c2	2
39	55529cc062f9274f7af5a699d11e2313	2
39	59e1761e09959b21757d0933577c4dd1	2
39	6ce96f5830bb12c117072cd5c3432765	2
39	788116f7647cb730633429fd2f76e298	2
39	79bf7b1f95aea0bfa88d6d94625dda8e	2
39	ac1299b32b0527f89bf244ba364ac304	2
39	b3f51368b376f308a9e318303f8e34ec	2
39	b5de726e1fd782f45aeb7f3dd8b8cb14	2
39	c4540424f2ab86bee85307ef01bbd445	2
39	ca3a17d3f67207a6ed4fd0a3cc215103	2
39	cb8f2ce12db09e82b2bf0daf53ee8e6e	2
39	daf6931d8b55f8ce56513d812f38149	2
39	eaabbdc0b1cd4c4adf552a645dc4c9c1	2
39	ed54aa1bb8cbe95550eb93d8bdde033e	2
39	fe3c18c993d6d09ce7bc05a7ee3298da	2
39	170c33547b149558dfac7065b5e72b20	1
39	240c82449c5488897ce04ebfe2f691f0	1
39	26f349dd363ef69ad869d3608b12e8d5	1
39	27cf31d28bdfd88f87356731d48d4b1b	1
39	2c4ea6215de64e6c168fbe50ef57f822	1
39	2e2f95ed8187c190f4d06148de46831a	1
39	2e7b996089905a2bf008655d7fd40223	1
39	2f147cab345643cc1a7a2e78a5a7e02	1
39	35bf88e71b67ec1cb453d5c8a8784b40	1
39	415c2dc9a87fc2f4943a4007df05f388	1
39	500310a080d42c6af34d387d97c9cd04	1
39	526c7c4e7c574198421c704b2a524249	1
39	5be7769a6e26ae345bf0e4c78effcfad	1
39	612c2cd3f070645c45a8b5d83b410480	1
39	70929d0c01856c4d119f8fb3bba23116	1
39	75a234d03852c9f870a03feb4d3c9c65	1
39	7e1cd7dca89a1678042477183b7ac3f	1
39	8c01da4dbc80ded6738b804a6e72c34e	1
39	8ef4c134430a7e9168b860d1f5331050	1
39	8f64007bd36c40599b60838e5a1b4e3b	1
39	90ec018b5b8edb360f51f5e43d6f2063	1
39	9fcfb0bb1c31f6c3e362800c918d5a4e	1
39	a416e927812494e867cfb8dbaa33508b	1
39	a4dec9cf91038a8e3b618704e54e331	1
39	a67f28420281977b07cdbfd649dc46d0	1
39	a98ad2a3318589062f6ac6680eb314	1
39	ae49ffd80a9b9c51a7b7a2fb157ba717	1
39	b1e36433690112a05ffbbfda3c363bb2	1
39	bcbbf291b16b63d2339d60ea81051d35	1
39	be3b3523e887fddeedab2ea9a26a392e	1
39	be4aa7e61a627b6135bd819517fe81a	1
39	bec7e666c8917fabf7e26f96c019b7c8	1
39	bedc5dc1a36211c4809eb9a1ff83c2ae	1
39	c304859d48f0c3ff16d568fc9ba564fc	1
39	c4f3e813dc95f1435b7159fc8fc5a539	1
39	d373891d24ffba608201ac2109aa2e4a	1
39	d58db29ca9b39423b3a75b0a8873913a	1
39	d7e542ba220d745283688f7baddfed24	1
39	df4b6b39809bf9bbbf853ce27c2af9fe	1
39	dfc1b2c1178d131d33b81e915119796a	1
39	e4080e6c78288da78241c122a392e421	1
39	f2455f6f4103c3f4729ba3dd2235a03	1
39	fd8eeeba4658c0de69f7416ba631a2b4	1
39	ff8301686a5ca92cccbeb8a0736513d9	1
41	72412745cb152f6e39848b33cf6143e9	113
41	c3089d3518174a14f6ef34f292bc431c	91
41	3fa1aa642164a633c3a03a5321f37f0f	81
41	b8d5927354da2d939b681b688fc520ef	58
41	8da79fbc613da3cdecb1fd2f675bae7e	38
41	f5319c9d8fd6661a7a7890ae836d0946	22
41	2a14ab41888cb20654689e64ba2a9145	18
41	427e04ba7f1046617d45c4c0577cef86	17
41	4ed8fe4a0171a32af0b2be079707387c	16
41	ac879a6c75275154d809c93ee1837333	14
41	536fdfb161c6d50eac5e2f08bb2cf4a2	11
41	9508f72eb2ad6eaf0c4b22eccb7874ef	11
41	42b2cac5b7c9469b55c8a0cefb50fceb	10
41	e6fb97f874b9e00feae9a1ecca8636cb	10
41	5b4c336fc20b28ab830d74992a3f8f34	9
41	8e55c839f056bafec0d0a817a40c3a55	9
41	f6a6f510ec02cd89b23ec91944be23d6	9
41	26fee3cb36b88c67724264565f6d3d16	7
41	64f284d908413265884e9063071acf80	6
41	a25cc29e553d6faee4a8e9b72ad5f50a	6
41	415f2a77586380d016dfe2c4c4d3ea9d	5
41	72882723ed76dd678140a87693af9e0b	5
41	20f9eab99c1243bcbc69f07f34406b45	4
41	34bee3cd63514d24aa4fe0463385abe3	4
41	63ab79de1be16ae33648a16a3bb38dcf	4
41	a50eabf3075b0ccb8cbd9e000affd283	4
41	c116a85878bd38ce941f617320fbaf7d	4
41	cd484a7c81dcfaa49d66a9d4e4ae4ac2	4
41	2f60ca3552ad80995103398b162dcd2d	3
41	314389ac51c2b6eac2e25526984576c2	3
41	3b586ce05a76e485a614bce0193171c9	3
41	585c67ec0fe048bc06cc7c7a7a374fbd	3
41	b42708857cef6bd2c81fa1af83b0e28	3
41	b6b22802422b8e9f20edb9dafaf81ca	3
41	10add6a86a6b03e90bfac8c610334c2	2
41	2fa0a7c4dc63c3bc5733f5b4999550d6	2
41	305fd4e80d50fc0e411f01c3c6df3ac7	2
41	3224f5f00139ac0b621bd1c1d8e6a495	2
41	4312bd605c6a737d2d31b9af34b337a5	2
41	6bcf9019e3bed421ba5be571e92b37ac	2
41	98962c775d60394553e74f182983769b	2
41	aaf17f023e3d90cbcd46afc66444638	2
41	c46b46039069e06db9a1ffbda37e2f12	2
41	ef4ef59938233520925b825ad084efb0	2
41	f0d7e34e183240ceb7c399ea9bb61ce7	2
41	28cb916bd8c610e362c2029acc0ead6	1
41	2f8a04039ef46659e8962af9d85eafdb	1
41	3227cea31582a07e1047f25e9fa41320	1
41	354b6ab7fbba9a0f60b6aaea12dfbae7	1
41	44e84eb8db4596231108490e9e54438f	1
41	480717af3a7f3652b6429028e25bb426	1
41	4e244f66380e8e48d23a34b1b29d08c0	1
41	4fc5a55adf89dc80d8f4996d8944da70	1
41	5005dd422fad332516bf15673a0de35b	1
41	51271c4857b2edc5e7509edafd594e7f	1
41	513e39764cf54b3651577e8570164098	1
41	5ef059938ba799aaa845e1c2e8a762bd	1
41	5ff30c2607be3693f3c139826da7fd3b	1
41	653ac940cb98588b023a8243f6d8219e	1
41	66044daa439803b5c255e19fb8287590	1
41	6e82ba3bd1f45194fa9a7ab8f88f4240	1
41	7877ba97c0623716756fd1a230a9325e	1
41	7a7517ec3d0dc09c30d5a2d25ff3e754	1
41	7b68eb1fe6e749731e154f7f09a758ed	1
41	84953a195ad9522af0aa3f4a9e488dc8	1
41	90c1c94714ed3b06bdcbb3151d5f78a	1
41	9f23d2e7b287d31f10ca32f15666b46e	1
41	a52b46a1c435e191b2fee7f83158972d	1
41	be401ce8844b39c9974f5a53512f88cc	1
41	ca720874d63bfa4a418b730047f2e649	1
41	dcbaeda83e6552f6f26c00ea6724690e	1
41	df27326727e2a85e84adba00e288984	1
41	e4f8ee7865d149c4a12fc1557b95f8d3	1
41	ee559d2721c865191aaceb684bff10a7	1
41	f34c02ead58f83da339c533ac2c34e8	1
41	f9f2b2c02d10bd5f9c73ff23d9559a66	1
41	ffa50bc79428b252ff4a3286420d228b	1
42	5fe7fd7b059d2c9ea5f3bbfabda1b355	171
42	cc2677841bd476ddbac210449d6d4954	82
42	adb302fb6416c051dea8ac92be319bb6	41
42	9aa6d09e3e6ca5032e6498c0590669b1	16
42	721eda37fd03b2301e5326ac5e71fbd9	7
42	24857247fed11e0b8b1c777e6b6d96c0	6
42	2ee241a41b2f15b0a0d8f78875811a51	5
42	3a687251040bd7e7824efe691db1b150	5
42	bf8dde86611c4045fdf11eae62e176a9	5
42	d0be89c6eb27ead223fd62ebae4a2bdc	5
42	2f8a04039ef46659e8962af9d85eafdb	3
42	31dfe74671ca82d75c1bbf25c6fa9a6f	3
42	536131cf1b5cc45113a35ec842a1fd43	3
42	784a3c570d4482ca12d63a10c4de64f4	3
42	dcaa228f7cbd3970ffa9822ce5e057d5	3
42	f93a249455e3cbccbfdca19d4ca6cef4	3
42	16629584ad15306cfbb8f1dd81acd0b3	2
42	2cf7f76414ec024c08a957dd997e4b20	2
42	368d2962c621686d35ac6176e4c2a94d	2
42	8155292b8e1aac6dfbed7e611eac27ae	2
42	8bdb773d114c8e8ff6a7dbc982d5567f	2
42	aaf2f8e92c91e80e94ca1a0fb394118e	2
42	f455e3801e3e2593b95b4c9186d428a4	2
42	160a96d58d4d0c5fe45e974993751832	1
42	2c2b6237cf53589f074fb26ad669e385	1
42	33a2c8bac6e4a90b90fa89067ef2a1f7	1
42	41aae38e3fc1be28ca2df640bbfaf8c4	1
42	4fa8a99e20bf3ef1940f1c993aa5068a	1
42	5361bef6834d1e93c547de2361a72edb	1
42	6764beb147392de0f0877e4306aea138	1
42	74949d2b7939a0f4c1b872af9999f4fb	1
42	7db55c82b30c13c76c4c0e071e2d9cb7	1
42	7f5e4dbee34432c81503772ee157eb30	1
42	85f07714852c9f0c81aba7c8ba987519	1
42	a178e0592ade510427a92366f97f427d	1
42	b5de726e1fd782f45aeb7f3dd8b8cb14	1
42	cb8f2ce12db09e82b2bf0daf53ee8e6e	1
42	cf8ba4282858719847665b5e3bfec78	1
42	d612c30ac6220c00922dd52fc4d6402f	1
42	ebaa2d511429b25b0a2da6b86e91f0f9	1
44	b05ff09ef2e57954f3781b88c0ba6d4d	124
44	71ba9f8dc9a68f51676aaadb617117cf	75
44	6295f81adbb22455e788cb738ec1d386	25
44	1886ab17ff317e22a275d49b96a8a6c8	11
44	5ec207d7147ce43b079e02d7efce104a	10
44	7d6bbee6fe3448f1a88dc0035cb81444	9
44	bce13e362ba98a53e82c28c36b8e1e9d	8
44	6355846f4c2ec1ec370b5876917694fa	6
44	8a89a32dd29927c5c4d53df5ede0d22d	6
44	a27202baf72925017d2f7857fbf14da1	6
44	ccad8c0483eeb265d0ff2dc73ebc0eb4	6
44	84d488457e3f0da06cd38af15be3bdeb	5
44	af545ceaba8d0dbe06da19d72bd7ce5c	5
44	ec5ec8bef5bd1a47fe011569ce8b3267	5
44	43a635518adac4ff06f332a5a0834344	4
44	edd7337111744aad691fce48115efee9	4
44	25fdd96c4307f38f31e99e9378369e38	3
44	2663d8d55fd523fdf7db127ab2536e26	3
44	31f2ce8ca0e3abfc13cb0f58d5202fa0	3
44	7a91eaba4b40b18ffa2ed8bbc59a658	3
44	8214033764e8281f5acb7eda39fee2c7	3
44	839f328ea02cafb3d3013d234ed108be	3
44	9c83899fd528d0fc270b5be7e0fd19dd	3
44	ad38bd928afd22d25d601771d23b08a5	3
44	e8fecfcabaaa6040486828ba07739733	3
44	ef2d000b673c348efdc0f3cf4c7f68ea	3
44	fe7d8d22c444e8f808b6362c6083adf6	3
44	1ab980b0a080cf8c9126858b87b87a6	2
44	33df5373f097265d99237e5d244cc2f8	2
44	3f7046a0ff67364c1f1ad6151103d943	2
44	41df2448e3f48642c265b057e253173f	2
44	448872d8cd6c2f8c38565bae4c06b16b	2
44	6804e8938a3e9288138a0fce5977315e	2
44	75dbb2be4cbcc02cd84a5e63e94291dc	2
44	769201edcd01e04386f79f9aa2821df	2
44	77d8d2fe5ef842b1ce95917b07de45d	2
44	86d1d27a345eaf0d52619c7c3f98a5d8	2
44	8f409da81261dea0fbda43f5a8d35bc4	2
44	92d8dda3668ffd177003226e676661b5	2
44	9e340f41490104f85b3c8c12e7773981	2
44	a476e7b26e23bb145eb33d4153807baa	2
44	a4b691321ddb5dec51b30ef183b0a7c4	2
44	a55d0929d072c21305e8491cbf0d9f5f	2
44	bcd70a9a44349979bbc57f23cfb2f175	2
44	c6a541df521f39b50d518be1a0fc2c89	2
44	df27326727e2a85e84adba00e288984	2
44	20021fe5f48d1aad7f5ea93ce7977357	1
44	264283df69bfd1e23fba67be889e7582	1
44	2b6c64f36e18059785c8ead5747aa163	1
44	306aedc37fcdc2dc7f7d2083f8aa7910	1
44	32f2008bebb9bd811a6237611e0b0669	1
44	33ccf450427911275747e3079cfc034e	1
44	38be100953a2f9364ac93f6c070052e0	1
44	441ce8110f44c253f4a47fbf6b01d9e8	1
44	482599276facd51bd4ce89bb1db0d5e8	1
44	483f2f06a094b66fdc298033261a6ed	1
44	4ac4b4a1792a01064b5cd30a7c77f8f6	1
44	4bd4ef3a19d74693e390233ecabe6d0f	1
44	4e094a88cd5d3e16f71dfab3fc27ca48	1
44	55ba120f061dae18e0ebc2ce8936c17b	1
44	5bb7f381fac2880b4c214d0e3877e0b4	1
44	652da6829246b0ad5da1193da76fea45	1
44	76a30df69e579b56bb77d1486bd25b23	1
44	7b281e803ae15d17498e1860374d8630	1
44	852a945ef52748e1389139984084b706	1
44	8a47878fafc069a2c37bf5c2b67c6352	1
44	8bba362f0f22bccdfafa831e780eb0b8	1
44	8ffca8ce48cfc199942029d30d960936	1
44	a2d295a3f862759a47641cafe91303b5	1
44	aa5e183135a05a8eb1dbf71b86393567	1
44	ac793ed6d839cd1664353e7505ba4308	1
44	ad65fdd7e20308a2ddbb45ba71c27ecb	1
44	b1198e43511c01b01fa9b5bb84b8fb02	1
44	b976ae90616abbc8cb386d85c1a16e1e	1
44	bbf8a3d89f27deced92695d6f690cd1c	1
44	c78b86eaec1368250c62436fb9626f35	1
44	cc44ec19834bb002b4b5a1d128b1c366	1
44	ce0d6000b082e02206d7e708e1a6ae0b	1
44	ceaab0120965b5d5df17814cb5cb0ae2	1
44	e1312746064b617ba271f502259eb701	1
44	e4b1d6d7bfe341144ab0d400f8ed1059	1
44	fb0b9c197798563d8e3815a0ffe691ae	1
44	fb4a51b40840950b7e8c5f23a9bea04	1
45	a062c7a3d93ce72ad77ab9440ea0ab15	111
45	c64e396049deabaeaaa019fec9e660cc	32
45	2d4b1fe62357474e16c229a3cfd243b	30
45	df9d13d74552a69bd9d986715549f8e3	17
45	4d31409f1d52c62fe246701e199cb13c	16
45	b1794f7d005cf02a01fa9e346c65d4fa	9
45	e4dc74405ef32c494d7a20f7b699529a	9
45	44da675fcffa27942ab8049af0007b74	8
45	6d5a3ed34d2b30685861d3144d53d93e	8
45	68651ada9a66539a5c2c51cb056a950e	7
45	fe7d8d22c444e8f808b6362c6083adf6	6
45	49a76cf9cb891165e24c61e1adfb9415	5
45	9eb072ef79faf61408874170e2a3e98	4
45	f0aeac479bf2da7759b57d9d695a1eeb	4
45	5d2bef19291c6d752960e2b8e7133d04	3
45	707b6417b59360b26b3f4122fab81606	3
45	86e26f716f3c997a5f3f863fbc3cc79	3
45	be002688f16ce73447612732c2032248	3
45	cd1cc5b8423895764e8b9f5c966cf272	3
45	ee0d61bc74c4ca497add8088fb53db29	3
45	2f8a04039ef46659e8962af9d85eafdb	2
45	4c1916250f7d88cf4fc24195b37e4b18	2
45	4eabe6bcf99358ff34a7c18e32d7c91e	2
45	54d18eb93f1959d177b444fbb926ba08	2
45	7b3decb6161da84e455babc0d4174f05	2
45	80acccbb35a929d0549a37d4ab77f6d6	2
45	85b21022ae993906a4f037c24fe6ce41	2
45	8cde8468d84380f64d64f7a14d602f48	2
45	c476f5b5b1081b9eb62709389ee1adf1	2
45	df8c3964491a81d2dad78d801bcff242	2
45	e309ca0dd95a2f8062a3f1fd88833d8	2
45	f361e4602cec19398e13f88c552d17b7	2
45	32e446c6c191df998e089b58273869d	1
45	37f6e8f29baac55e8bb118897224d90	1
45	3bd756206c75784212d89c265a8c6088	1
45	3f0e26726e9371075821be65a4dec679	1
45	46c0a24a7b0a3efd345bd5e4a5dc714e	1
45	554f718125850014588df831fd94abc6	1
45	64f368bed6509386bfe209e43601b7cd	1
45	66daec2163e6301ffc2d82aac1ac2c77	1
45	68167f02fddab168b3e1df9e7d8d786b	1
45	6b87fa4def9fd9475ef29355a387cee7	1
45	6cba18e480b4cb074d8d7f8ffc1666f8	1
45	74b7034c8221fc9427e5434299209674	1
45	7736d50792534ed3218c07323847e9a1	1
45	786f71a43ff453e9db929ee8c13add30	1
45	7b4de195846d79b636fe7f99ee2141e5	1
45	82271f24ee4f2b670afe1a1ca09cd30	1
45	852f1263e24620d01138b0459111f062	1
45	8651cbfafcb2ae757dba076eb81dd31d	1
45	890b57854e296894396ed4477c51086f	1
45	9632a203df8e2ae22c7359cb7d7e8747	1
45	a27379250a3582cc8bd09af22a8b642a	1
45	ae62ebc7070047552d65058bf042d919	1
45	b08c7747b2ba08363b81e95788f68fb9	1
45	b3037e50dd80a90254acdce9ab1e9614	1
45	b87c4a944ee273a8bcffc73fbd784915	1
45	bad76433306a99b969e87b7a50566456	1
45	bca3ccd6eb376a8f147bd22fd8210270	1
45	c4417110fd3df84c98dfc045d8a9f3ab	1
45	c9f4e2bd29ce34b5524449646b4c29dc	1
45	e27f136b52e57f715e95839d98d30c5e	1
45	e772b7e5965b9788724893f8468d9fd6	1
45	ee7e3a1f96afbcebbf60f215048e23c0	1
45	fa77c2023afb48e31bbb7c62bd05fa53	1
45	fbc51f2734722cff9d1871a9021140c1	1
47	176577f07de42298c204581415ca579e	139
47	f76e60c97b41262d9efe12fd967effd0	52
47	9fe299617a768fca454162b089f8dea6	14
47	3a6b1ad29cb303a994bb5cec59d384ff	10
47	4e9faab78362d0f653c1ad79e9238ffb	7
47	351f308bac84aca3ac6bbb4b2005bd5f	6
47	85311d7725e15535b3ad71ba3ed3d5a7	6
47	acbd71340f8851eb01affcf5b7e5635d	6
47	c07019a304d2475ed16b16143155818d	6
47	17ca54934baf9f8cbd5cd902139afdd9	5
47	61012b7f305451b38357e66040e158de	5
47	7bfa46a4b603a28b90479385410218fa	5
47	d1c7963e63a48ede66b8d1d44d4d84ee	5
47	622faf41a6a345a4cb89e7932c729687	4
47	66caa7f6be71d1bdc22a83c7cf054003	4
47	6f231b5ec488ec920df725b567089a51	4
47	f7b27d2ae119673d430279b6810e10d	4
47	f8c803056f795bc3edf0cf8200b1a7c2	4
47	14d0ce7c08177ad3ce98442ac29eb431	3
47	1cbcf2568ad5052e35dea2ab759be0c9	3
47	3227cea31582a07e1047f25e9fa41320	3
47	4fcf4c93f40d9b220e0d6e3dde3e33a7	3
47	705f719cda841b8cb61f25e76f3b61af	3
47	a3e5157fd2de8d671eb1080ab00f2e75	3
47	ae792e7c232407275745e3959f0bb098	3
47	f5333af3a973772ec6af7cfe52fac454	3
47	03af6295d75afd7593c3d9825197ce0a	2
47	120f508bd8c96fb821e2e47adf76a7ad	2
47	1b4bbff4fb8cca920176006a44011883	2
47	1bc05b56c98157ace35430429fba5085	2
47	2e3b19de3cbe66e690339cfd9870558b	2
47	2f8a04039ef46659e8962af9d85eafdb	2
47	3525913f9e9ca0306a88703f90bc304a	2
47	3ba236b380350686ff707781e9f8fb05	2
47	6391f8b4bbafc89b8fb5f0088da27ac2	2
47	7322ea4f6e2704ef313215a7e47da2f	2
47	81c24ff369f110e9c5fd85166f081011	2
47	99aa446441db4208d036bfad535f5d92	2
47	adbcf61818004663b3e5f8c951949031	2
47	cb66bd5cc7f806a38f2635ea4f9694c7	2
47	d26be02c53cbd6348f6f46feb7bef2ac	2
47	d6647a35f307a195834a7d78e55f1fd	2
47	da2abf9bf6e54eaadd4b7d710af2efcf	2
47	f00f0892a113ba62636535f409c8c4d7	2
47	fea7a5d350f6d0c66a2873873103a39b	2
47	106c38af5d85a7e8d58ac7651a68c0ec	1
47	15809280752c8383174dec9cb2e7c5a4	1
47	1c1189fad46cc7f19f7d5fb9622f3059	1
47	24b1b5d34e45127ce1a5086562e43d97	1
47	316ee26ca04f343d1472fb60eaf79f4d	1
47	334c32f0e937f0093af6e82c87bfb455	1
47	35d112a3738345cfc7a52af989f32de4	1
47	3c99b093e7ace0b3692fff34f0892132	1
47	47e35bc3690570ff4b8df66c5246c66c	1
47	487ea54c19d5f900395d790fcc5cb9ef	1
47	4f6cb4bd8b6f03a5b14446a5f08a3fba	1
47	52008eaf6c4fa7c64516f8b0cffeea9e	1
47	55451759b31df7fd31432d9e899377b1	1
47	5a7b188817fa663d25e1abea401729e1	1
47	60327d98744e7796ad9d5ddfad0c78f1	1
47	61f14f12dc548c83f3bb11e7de616949	1
47	640dfabf7bbabf17a5037eeb04dd531b	1
47	64298bc2e4b3fbd7e6822fdc04ebdd77	1
47	669584a30f9e5925998228c6c35449f7	1
47	67afcbacddb5735786d71a58107fc9c2	1
47	6a6bba2940cd35049d9b60a2340a79c3	1
47	74987adae7c7dc8eea575f6a2db303ba	1
47	749cc7c228d9159465666c2fd5122ffa	1
47	7c459acc320fa28a3fb3f59a67fc7dd3	1
47	7d65c731fff5758f6e661797760fda99	1
47	841e852643b1477cb10e7f4396696325	1
47	8b42b25a0ffa2214e62a6ac2c0b6d9ba	1
47	8db6752aa82a6e0e5a78804096e67335	1
47	9509ca23bdf3b842cb6e8db553f04e55	1
47	96b15ed73fe5dc65677afa30bde35d20	1
47	9836b5bbd6ecca9938de2057bd8bbe4b	1
47	a0698804fb4cdd94015556a0a7519fa4	1
47	ad66bbd0fc357cfa45f5ae8eb7730df9	1
47	ae8901dc0d868d930f0c53a5eeba0e22	1
47	b2a4a5511cb4625a2f0f283e94306570	1
47	b3498d23fb0717e44e4fa94001008c9e	1
47	b3bad58db6af053dc2ca577b6813d18f	1
47	bccf073a2df9ec3fc6b28a464bb859c4	1
47	c15b7becc639b9ea248558f78ab8f2dc	1
47	c2ea9c7ad91931f771bc50b829ea82b4	1
47	c3497a6007fedc9cc3c34de5aa6d9a0f	1
47	c378d6fdf2dd288774a89c50717251ba	1
47	c4720e1e2f92b3f0696b918ba317695	1
47	c6d08d3b25d788e3c7b63be97ab9fa4c	1
47	c9d2c0fd8f734aa46d3364a5a8e190cb	1
47	d115b820d87aec07d949ad9db18df5ba	1
47	d411e7abe7a1d6b4c9d87409894b208e	1
47	d5e1f4e4e7939c6b3f6aac99ee938cdb	1
47	dd490eca3c31d34b511eb0464798cc04	1
47	e78c9ee46734aad48b1246a7f476e24c	1
47	e8e61ac83eee627389d997ef687c8ead	1
47	ef508094a09217862b87b73c48ef6cd8	1
47	f0d6b58352f6381b1844e5d0bc0dbf4b	1
47	f4bb42891ea8208e8388ecdb86e595f	1
47	fa570d5f347ecdd158a8ca3fad3f864a	1
47	fe7d8d22c444e8f808b6362c6083adf6	1
47	ffcd15bf1bab4751c45e4b52897a3444	1
48	96b1644fa900d64758b5f5de5f7f9a20	19
48	9cb67aedd9bc1b8a2ecb106f04174c7d	18
48	453e0d5d5f377eba70d219b78ac7fff1	15
48	6dcc3289265a47138d08922e3c87fe1c	11
48	9a3164cb609db55e94387ba607578061	11
48	7042981916080a20352c0d028c39c3a1	8
48	b486078bc9f6daabc3ac003db16069f9	8
48	80d20da9b3bd06a848230111d6af6376	6
48	dbc0fa5bf68a9eb246e3fb0f4d4e083f	6
48	1a29d2d1c5ca18b22284101bec19b933	5
48	fc84211c92412fd21c576a1c80eaa0b3	5
48	6e557a8dd65f687b216804b9368ac35b	4
48	188685954f81030bb1393af673a5fa42	3
48	1b0db0ab3e7dd155d30accc635d7cd7	3
48	5d987a87b77de2d0bc32d463d480c314	3
48	6064d21b75260c0c2254a2eaa90e2103	3
48	73c00033101c52d969e9d4b73437f55c	3
48	7e1cd7dca89a1678042477183b7ac3f	3
48	bcb4e327dc6b10fa459bb3bc774427d6	3
48	f9b75767e12bef74b4bf8dd55527d752	3
48	1f540964684c8c1c07e065a7ad208073	2
48	2470d72c7caf3271124ae53d8ab412b5	2
48	43d21d3b0c4b83428e7357ebde24dd5e	2
48	71aaeaefc4f98e2c0dca738fdf41781e	2
48	a13d785a5fd0903be3bb0cfb7af9e4de	2
48	aa02573930d0bc3f52c0f69cdfde38df	2
48	b5aeb7a33324fba73e96641bac9c0679	2
48	ec789b42db4e8d8eefbfd8a254c996b8	2
48	ffcc96b0ae00bb5731808ec344bf5366	2
48	116f35d9a38c7062a73021b2fec8cf35	1
48	1d017ae3cead5b3e6324107107dacdd1	1
48	1ff53c7ffa1457fc9787ac57e42b67a9	1
48	21e014c52801648ebe2373a48895ce4f	1
48	22218489be06f6bf487a4dcced42e85c	1
48	26081d1e694cd4f8a299fcf840891209	1
48	2c346c8b2409f434854a0d253c45656c	1
48	3214991c074ba831e911ef35594259e8	1
48	370c6708b7acdbdfcb87d67767939f9e	1
48	4397bb1c47c68bd372007d300f546b1	1
48	4776903ef7eabcfcc207fe9ae1cb4741	1
48	544f65366371bf851f673940e1115e65	1
48	5999bad47b132976972ac17ad013046d	1
48	64099c54cce9d5c97164bcc0578e4dfa	1
48	7561c6d1bc47d25a7688d728cdb5548f	1
48	87f3468c1c8f366c3e2fd9d45b1110de	1
48	8d93fc1723ec8e30f126e30cf5271fee	1
48	9406f9aa75dd470975e561585503949e	1
48	9b3e43f7170e0781bb8e6b67e556155	1
48	a2e80e49e4688c8d13feff13bee85a37	1
48	aaef9c9ab5f1b4e69118bb021440090a	1
48	ab0a5292c9012eb2cf79330c1d3b4359	1
48	b5de726e1fd782f45aeb7f3dd8b8cb14	1
48	bc469364ad43ccbbc237d96063d8e790	1
48	c1c0b793c965f1c294353d1d8a6fef5e	1
48	d9fad9f60e525aec031d0df28c28ae66	1
48	e1391b964147b381656751d2f6882c01	1
48	e8e52e3e66bce323482a7f030a21917b	1
48	ee4452f8eb2628bdc2f49dc0977dbd7d	1
48	f37abdd458d8403a1d1685f5b3c784b5	1
48	f6ac8c0b257543f2a8d57b15b69c3363	1
50	e47a277e4d6a46765b1acc121232a31c	65
50	129ec5288dd637dfdaa99bb18cdb408b	17
50	e1c251e960a7087c664d5a30f0818f03	17
50	b7f64ca003456ea0394fc4c0d737eb0d	11
50	2f8a04039ef46659e8962af9d85eafdb	10
50	e9ec72d719e7f9ccdd976c015019d86f	7
50	7abd37e4dfd4732e952f414beac626aa	6
50	674f4792528c789845ad8e97c1a75c0b	5
50	8949f6dc1488c83f53bb62b2834af3c	5
50	9b5dfe81d374dbe843d392dac51d27d0	5
50	c4417110fd3df84c98dfc045d8a9f3ab	4
50	e20397fb982e72307ffc65f75e327c65	4
50	ea581475d14109293ffbdfcedf2cea2d	4
50	f2bb89c834f841ef82d76644a29fe08e	4
50	612d2e5f5897ae457ee14a6968b94d06	3
50	757d320a2e87cbe1f64fae245a261c4d	3
50	d9f583a1d72c777a6a995ad2d99cb917	3
50	e60a95eba005cc6c93b9d564546dfd06	3
50	3227cea31582a07e1047f25e9fa41320	2
50	489cf9d3b29dcb8f73e7da6aef290797	2
50	4d4b20a887b9be59dfb011e66bd31257	2
50	599ff2662078d90cd2b49f011974cc6c	2
50	6fb0e15af4ff95065a7bf51dfe4da226	2
50	90ed41bc9b3488b0f16d8ec21118aee8	2
50	a11c31703ba3a7214d6f660d521fbf29	2
50	a20f4e234b9d136dfbc7df818a42264a	2
50	a83c8e21c89d4bcaa798bce7c0d11714	2
50	e4a019cdb87aa75ab433c7e888e2ff01	2
50	e6e239470244f8d5072c84b863e84488	2
50	f19b04da24ebb039e938c16f28e1d2ca	2
50	f90de600f496a2d019d803ee5cdaf1b0	2
50	11d094110d25ff9dcf1f51f063e9ec7b	1
50	1b0d84dd8c4d2a61a4f8ca3a5c9e1fc2	1
50	1b21f60319eae832e1f57e848f4edfcd	1
50	20021fe5f48d1aad7f5ea93ce7977357	1
50	28a3ff1fe0343ad329da55b23cd0cf76	1
50	29fb1b21f979848db7c0f15756797878	1
50	373679c833158173347ab897d29093a4	1
50	42352478eb1129f7bec6c7c9344f3cc8	1
50	460bd86f7fff9512f4370be1d874a4bb	1
50	4bd742a574a0a32fec34f2cc20502201	1
50	5a23aa50d1a1834439f2ed339ed0f0e9	1
50	5a448d242fa20811d874b2abad71e71d	1
50	5ded43258c26b7ffb7f4efe06050527c	1
50	6295f81adbb22455e788cb738ec1d386	1
50	6e1e5fa26a15c1a2f533591271b5929d	1
50	6ef54c9baa9883904355f0462e15cf79	1
50	764b250d2448f7fe47cf64cd09a8acaa	1
50	7f8b80f1d6010748d560c520df90a78a	1
50	86f708054bcd21b32219c84c3e600b6a	1
50	8929e6a55d1613b8be8ef9e1e953f2ac	1
50	8fffbea08a411ed4a31b9f862101b17f	1
50	aeab5ab5f1ea864508f91fa973eb1306	1
50	af2287b3f01a36403e7aa581e5dd01a2	1
50	b5de726e1fd782f45aeb7f3dd8b8cb14	1
50	b66b521e9fcf0258c6f466eedd21fa36	1
50	bfa164ccfe5ce2022788a9982649ae74	1
50	bfb0a4a0d29da281214516a2568f8935	1
50	c7214b3554effd9aa25aec9749acdc9f	1
50	cb8f2ce12db09e82b2bf0daf53ee8e6e	1
50	d16abb771714b246d4d9771b2a21512c	1
50	e12fc0cdec8cdf4ce881402104a63646	1
50	eba41fd0e03a1f36e3b3a96697198669	1
50	f24374d450c5f3398a7cfca7b2f95a76	1
50	f5c0fb30d4c46eb86c0f63bacca6b3c4	1
50	f85e56a92a7a5119279d7e8ca7296717	1
50	fe7d8d22c444e8f808b6362c6083adf6	1
50	ffc48126e9fa101726eece10c654e227	1
53	86d1d27a345eaf0d52619c7c3f98a5d8	74
53	809d104b914fab819701af018b80b6ff	24
53	6355846f4c2ec1ec370b5876917694fa	18
53	2548b51f710a06449483735405296999	11
53	5ec207d7147ce43b079e02d7efce104a	10
53	4b31aa61a8c92391a8c503c65550a0ee	9
53	9c83899fd528d0fc270b5be7e0fd19dd	7
53	a55d0929d072c21305e8491cbf0d9f5f	7
53	1fa9c76bfba6becd6d7401717aea410	5
53	38e4992d4e67b93859a08327efa9e2ef	5
53	6804e8938a3e9288138a0fce5977315e	5
53	10b416c135554dad635ec6d63436c1b3	4
53	2663d8d55fd523fdf7db127ab2536e26	4
53	5c47d743d44204cc0139758dca2632e6	4
53	65550e28db274ce5552aba0350d0b0a1	4
53	69e2ebc5b6dd6a9abfbe4ac86f32331a	4
53	a719f223bb99e9039e72c4e009d3789	4
53	fe7d8d22c444e8f808b6362c6083adf6	4
53	58fe027ce67165ef366d739aacdfd96f	3
53	5f6d5df9d0e7753f6d12ffd2dac1716e	3
53	eb2ad95c0dd06635ffc17a8dd9975293	3
53	f543b8666bbfff24fb34c4c38ad4cddb	3
53	25fdd96c4307f38f31e99e9378369e38	2
53	2bb163c48a8a1e11577c98448f1486e	2
53	2e5e259e1cd78104ac784bd7b3f16624	2
53	3ce37b199f9399b7aa4ae970627462ad	2
53	75cf0d444c0e040593804cda81e58a51	2
53	80b61c7fb3d6c7ed05b905c9d5f328c5	2
53	8248ed2bbc0e6eeaeb0552581dacee65	2
53	be195b9b215685eccfe0e1e2cdfce9b6	2
53	c3b11065d5fb6b4859436b3974a0f71e	2
53	d3d5a6ccc1f70bd623c011bdad9774b5	2
53	e81c69f10b5e3fa6d7690a4e5fc655cc	2
53	ee7c44fde21339b29c40b7170c377555	2
53	146309c85e0a8cfa334f9708dbb4599a	1
53	1597ad03bc38a366b2ae8ac7c06b9d0d	1
53	1a404aa901708fec959329ff2d8e95b9	1
53	21ae79d15fe02c84ae08c6735140fe7	1
53	2562eec58785be643b1e5118fc47db24	1
53	2c2e81cd8047c2877d026db50851199e	1
53	2ea6fb32342665d3b616ba9a4a3e5218	1
53	2f96cf99c9dbb7335bee35c0332f90e0	1
53	3227cea31582a07e1047f25e9fa41320	1
53	37765ed1674377319fe15549424d82ec	1
53	393a7ede2a4fb5e0328d4cc71d98627b	1
53	3e0dd8b525be94f520d846817aa7bb4c	1
53	3ec94a013a0effcc7b2b7779c6228332	1
53	41df2448e3f48642c265b057e253173f	1
53	42c9956999e9b88d3b7c3ce4d22de992	1
53	585830abd8368ff4a260198e60796d94	1
53	62397748e592c2d6719aa3d5a4cd5ccb	1
53	6295f81adbb22455e788cb738ec1d386	1
53	6ba6326a7ef7b75ff31f25dacfdbc656	1
53	71317c250d0b1e8576a2347ed4fd8b31	1
53	77d8d2fe5ef842b1ce95917b07de45d	1
53	7920debe9c89d4b31a04ea8354311b94	1
53	7b281e803ae15d17498e1860374d8630	1
53	7eaff73fa9702ed6dde98f21cc1d2eae	1
53	8371e1210b75e56807105dc1aa653f6c	1
53	8bc034411802b31896fb2dbf3d8abb37	1
53	8e1cb16441b31e47d4f024bfe2275365	1
53	8f363246610900535932e60d5423b321	1
53	8f60678aca49bb0a546e08abc4cb29dd	1
53	91611552a9c938790916f4d32045a35a	1
53	91fc40a2925e98543b6b7a992430cc6c	1
53	9222f96d1e8ee9cd93464ad132aa8fd6	1
53	977542f005b0f17cd4d79e3b5c4ee630	1
53	9c76ca5a6bd879f2803ed41acb94f802	1
53	a1c39d6066892c84f31c2a3b0b221a60	1
53	a38fd11c8b81312d3aa4355d1e9a979f	1
53	a7eb21cf4822235929f4338556d6f97d	1
53	b087a2370b6d30a2375644ef630166d6	1
53	b86893f979301748fe38955e699e53f6	1
53	cb8f2ce12db09e82b2bf0daf53ee8e6e	1
53	e249e18f744408c211a81feae58d2993	1
53	e7de067b0af9988164676fad0eb30d2e	1
53	eee7d921fbbf67664d68a9809fc1cafb	1
53	fe6ff635cf372fbdcdec3ea5c8b568f1	1
57	8901a1b91b595701e30ce763815e2219	82
57	39c8532358cea7d482b7258d1cd346d7	22
57	9246a5bb497f201ded450072c6b052c	22
57	b6505c389534c674f163bc66b5d12a61	22
57	26156d224abd4fffaa626cb119387aab	13
57	b2d4a1c42828eebd3ab8f67648c3c5b4	11
57	166f9013fd149e585dd8672e5a0942ca	6
57	2c73ab6c7db90676cff0ca9689b27aff	6
57	7aa8aa08f78c65045ef8b780108e2a22	6
57	bb2828b71c8039c643e2de055ed7abe9	6
57	ca3c34052f5c0e0e987916819ffba74e	6
57	e606be32352ab4b933027f9a2a2f141a	6
57	ae8901dc0d868d930f0c53a5eeba0e22	4
57	b27fa125e583a792fa50d8245cb39600	4
57	fd22440f2ab01d9dcf9670067504a997	4
57	4e0cceac2c6a89c5a86e71247a2865e8	3
57	e63ec2a5fd0e179eb45c26c38b55db7c	3
57	e76e5a9dde6d25e0821fb0c5f7847a55	3
57	1dfbf87d28e02bff3c9e5a3c7a002b	2
57	32b789092d15581567ee121b96934e8e	2
57	5d01d639f90420ee3c1efb3870aa3dc6	2
57	6dfc1ad34bdd3d6417633ceff691ba58	2
57	6e9eea94ee45f9b6e76b1a71b4d2e5bf	2
57	87308ae0b9ec1d849e10dafd984d0cf7	2
57	8cb1da3aaec682f599fcebf6ee6e6da6	2
57	a669d3313c426130f8160b2b80256ba7	2
57	b944edfcfeaa389314d2ecab85f25d9c	2
57	cf129c6f9622e31aeff9995409a8a3ad	2
57	cf262851bb18f146e6a8cc46b157ab15	2
57	d821b2d4342def4f5f1ad7b4bd4112f6	2
57	d97411cdd6a2cab67dfaf0f1200d12e9	2
57	dd44086e6671efd41f8dea725ecd6e63	2
57	e64d2dde9f6bf5e85eb482e16c89e51a	2
57	f7d5bd9713d6e345ebce7869d848f4e2	2
57	f83f503fc8fc9d6f1c6af77e76e3f5aa	2
57	fb94ec933cd9af2df4c6430f6b2cc4b6	2
57	259199648ba34148a7ec762cb6bcdf8f	1
57	2a2615837e5f792542a89f264a73bca2	1
57	45f7101b83e1560841428442de8ea7ec	1
57	4b074f6cfe21910f49391b0b22676e0	1
57	5008f61a70d356c49eb0ed6fcc3d2897	1
57	5438ce6e51127797b1ae77b9d26f74f8	1
57	55b0e7a0004c8847f2cbfb1e29b548c1	1
57	5b12f7282452526d4ce3b677c4fbac66	1
57	5b7ec9b786ca6276e26689ef0ab6f5cd	1
57	5dbe70b8289d6cf6008015f750acd750	1
57	5e77a10564a609ff09cb487b864340b7	1
57	61b970ff7ff2f9730e0641793b791a9	1
57	62397748e592c2d6719aa3d5a4cd5ccb	1
57	69006dfeac04045d5c2185e025a1bde9	1
57	6bfd034dc22ef93bf57591d40614e369	1
57	79700c9492f453a123d1d34fc8db2992	1
57	8b8dee34df7ca393f4959eba12248e85	1
57	8d945a7f06685c60de05654ea1b7251a	1
57	935d124aaf5c111471aed7fc8253660	1
57	9ab461155995f7509d6f1be530032202	1
57	9e2cce69057198e5ee51b24a67fe4512	1
57	a2c987dbd77fd8c2b342dd31637b94ff	1
57	a925fc063c40795b921d8d8425d4eb8e	1
57	b1af5c10f8c898234510f6ef3dbe4888	1
57	b50739e499570d4fe6f7c6912cbd49c6	1
57	bb049c6ebe12d9b47ac5a987e295fd4f	1
57	c0e01a190430358c5f17bd09f3518e1b	1
57	c44c85e18ff87ce3ebe00ef2144445aa	1
57	cb1683cc94c6f35f548ecc4fa6944ecc	1
57	cf1737c6e6fed6eaebc58c2a21ce6a43	1
57	d1c571af408d4f2c85ba69b5e763d656	1
57	d3b779c061ab3e02f80009392e9eb0f0	1
57	d4bc6d8f27b0b86256e967ede6b45631	1
57	df3953028b4b60d4e2a57fb5da4c7707	1
57	e1aeb6b2549c3c4331f151ca31ce1cee	1
57	eb521f1d2ddbad98f8df628d46e7b19a	1
57	f7a25ffeaef1854f8a258d507eaab3ad	1
57	f8cd518a870dacce3da32fa13d648a9b	1
57	fd8a006ac80cf7656d7e2f3393f8129d	1
57	fe7d8d22c444e8f808b6362c6083adf6	1
59	3eb4f0f3ac7df75ccfef161f0881f7a4	120
59	8bc01013a948f6902832fcfef542ea38	7
59	f20215d844d930518c561886d816a3e7	5
59	83278e7cf7458431749af15d642fb429	4
59	9aea355ce3b963120e3f691026910046	3
59	27a49941b4f961b33b9cbe9811d0d762	2
59	50639ae9984f5fae0d41f2316e2a0729	2
59	63ef9d305845620ac3b408ede47056d9	2
59	9ebdf3cd1e1a4c1596f9dfbdf06229fa	2
59	f13f6833c3cd7d993ae0c31e69d3b144	2
59	fe7d8d22c444e8f808b6362c6083adf6	2
59	1cc4691aae117202e49c1543785a8ce4	1
59	28da4f8cebebb6c9a8dc6a3dba8f4f54	1
59	2fe055c711e8413027be818c6a841e81	1
59	30bd8a06db1baacc3362e6869dedc158	1
59	4b22dfbfe7ca71c31cd38bd3e75fe22	1
59	52ec3ae774ffd95003ec766fceeab869	1
59	6c14c7fe8f25872ba348e0d6876896a0	1
59	84feba2371033a0d6ba5bf05dd6f89d5	1
59	9989a969bc50a480881add64de40c88	1
59	b5de726e1fd782f45aeb7f3dd8b8cb14	1
59	d3bfc0425c979c832fe64d9905c07092	1
62	972a5ad9eae6543e76d70576e90c3428	122
62	a2f62842e79b1c7825fddcb1e7b60e7	120
62	529269ef7737a18748b19f5503932a55	23
62	4de71c603803403298a1307c1aa25443	18
62	2a7052b91ed1e86ef5565ec95f5ae8c4	13
62	6fbcfffdea1121da7bcb3400f485a66d	9
62	d10ee05c00d0ce5bb103696cc6463437	9
62	38ed2d4bd2d4bccb47503710f60eb752	7
62	929c191f768bcbfaf322da3068137d2c	6
62	ebd985bb8831c90688c4bf4a561533db	6
62	f708272150f0760b861de0d37bf627c2	6
62	1a79a2577498db6046723a87fc14a237	5
62	a53f1a1bca82f3140199a7c49f341040	5
62	d18d0522567817a820bf8a7c580798b8	5
62	c25c3d1835df0353546f99712b3d3048	4
62	d88dcbd374a92145921732ce078f2923	4
62	dc63fe182d962fc31339ffa7fa502c6b	4
62	fe7d8d22c444e8f808b6362c6083adf6	4
62	2a2f7083e9a6777d7a813576876d5346	3
62	63fc1d6d2e9ff82494c92f4e080bf324	3
62	79928b6961a26be9b0568e3057d669ef	3
62	92e84b041ee238250e5cb50c00e7de27	3
62	b6468f1e6f5d9a57ef2138e4a8866757	3
62	c262814d56e13de6fb92bd2074f8d8ba	3
62	f78fee9ebd603a1ce49875d1af2b4cef	3
62	feb93d7dd3d53adf71b256875c793082	3
62	16803b0f86287f91304aea4cb3ae75da	2
62	1d36a3d716551aeedc647f55744dd4b9	2
62	1db336a7f4b52ec5addcca7d83c02502	2
62	270e2dcc88f028b2801211b1fac374e1	2
62	274e93c1f8f0d9e964dc02b4f4afbe19	2
62	3a35fc5bdc2ea27c0ae43ba529e5f4c4	2
62	41a8cffa2626e434ef5b48c43e732d59	2
62	5079c6658fe0bf039fc4cb4b83f89c14	2
62	6dde5c250fa5a7637cc0009ea8b54f78	2
62	7528ac1a72b0b5a6f6d78b105a70cebb	2
62	7e1cd7dca89a1678042477183b7ac3f	2
62	8a89408310e34d3cbacc439283dfc334	2
62	dbc0a25927257d5985f89a73fc011caa	2
62	11fa2c7e3db9cbf79dfaea084c0157bf	1
62	1c74f7fa2adaaa4f3aa4a8b59ac55690	1
62	1f5b23c96686c20a8e37742df68a48cf	1
62	1f7b32211b2e7756415eae399338ab30	1
62	24a8c1273927bec9a9a03f3b84d4a21c	1
62	26df27e115e6f2b2b53d2432b74d6e75	1
62	2b508d93149db4f7d3a897e964580185	1
62	2fc8a9fe4eabcb0cc695841432c78db5	1
62	32987d0de7f0f04939f7d81be22ca14c	1
62	3e35aa1a3763b33bada4d7987ca0cde5	1
62	463dc2ea6e4bc7a54f5ac7748b359833	1
62	4777e7aaa6a9b80c2c33c0bac3179b80	1
62	5bd3a8d049f6286061f366bf7fc32d75	1
62	5d50572717d2bb370cfb2c84a6ac1738	1
62	5fbd758f2486d08b1207b21894c9144b	1
62	674d4f5df891c7a93bc06aab1c7ea4f	1
62	68ada662813f468b496fc70ec10c8aa9	1
62	6c0b7678f7785cb27d5fd4704f7a0e5c	1
62	6e1afd64403e3c504637926bbfde1d4	1
62	77150cdbb0cf5e2f3b82bc6598a5ec65	1
62	79c5611be27d7eaad00f4af54be8c6e0	1
62	7ac587a12622d0eb00201d47aedc056c	1
62	7b92d8c8616584a7b80bcfad8312e308	1
62	7be5fe9dac0a66856b701e38090e4f08	1
62	7fb114b2bc81cd2577ec49d4743d1eae	1
62	82797ea7a3f643d9e9ae428bf87c91c1	1
62	828d7e95743e5650e4c39c66b01d917c	1
62	8344783dd9e5b44145131229b3355c4f	1
62	87206d49f6c57039b578abfd08919289	1
62	87ef2c4910607260dc5e4b8c015a2f44	1
62	8ddfd70d1f1c1de3a50a7753e7b4e5ec	1
62	8e647799e99d50e78faa951b74333536	1
62	8eb4cb453fb1d04d5f22c291348ed9cf	1
62	8fa978e3e2ff83dbcb5939a26008b121	1
62	908fc3a8e0877eb0894dbfe0f4e78d3d	1
62	9870880557e887c3c105b54d6987dacb	1
62	aa058c317f51f2f3fe2a6cc4402c80c7	1
62	abd1a13b6d8c8993a86e83278d0eff2a	1
62	b8f1f563f69b65a420ed6d596776f73f	1
62	be5821d870012020268b1c04f1d1a25e	1
62	c0195b3b9733d215476c8534e7bbc128	1
62	c078c4ad68110fba38aa7468cc0a9408	1
62	c3d33fd51f09fd4bd2a42f69274146d3	1
62	c520b3506c21dc55473e643b6b469442	1
62	c740d5e2be71d436611b33ec6559be5c	1
62	c7522cda27eaf92b0faa114fa6691e9	1
62	c77cbe4bb0b64bb3426e9a1e332d0612	1
62	ca0f5a12c3f5bb0a18497b6120cd05c6	1
62	d14ccdff0f498de33d66d62bf545396a	1
62	d2cd2ca20d953c17c844925093e9a16f	1
62	d9da04f00402e4fcd147b40838e9d1fb	1
62	db26ce05ab1ea7879b46dbcf1ee88c0b	1
62	dcf5a684d95eb4ffbde88c4c38f30d4e	1
62	df9ac668b31cf7b551e1f2b79a415a61	1
62	dfc808920ab060a1841e1d29098f1965	1
62	e39d173b337a7496488a96755a580fec	1
62	f008496348384b2c822f79afb3dd548	1
62	f254cf52fda3c4fe4555a36c3e817077	1
62	f331c698fcdba2c7b04fab1f6bf9e4bc	1
62	f727ab0bfe7b3dcf39f906b98819c519	1
62	fa89d184f575619c49ca948909c9c31d	1
65	ea09e431280c82e1f385441dfe53debb	133
65	c96894380267ebc712ac20016265a2e9	35
65	ce0d6000b082e02206d7e708e1a6ae0b	35
65	67c0494a9a281432262e6bbb3cf30688	26
65	9c83899fd528d0fc270b5be7e0fd19dd	19
65	35d183003c647a3e3943927d99365cba	10
65	5c47d743d44204cc0139758dca2632e6	8
65	26e5502ce854a350c5e9ecfdc999dc2f	7
65	4b05351daef361647c31edae0b5c0b64	7
65	d169a5e8f25ff0493849fe55578b120c	7
65	8e1cb16441b31e47d4f024bfe2275365	5
65	d86c0895aaa96ffb106c8d34d684ff46	5
65	2356d9b1c7b048973a10db4ffdcf9c98	4
65	3b221240a8a34e146c28f4787594b678	4
65	90bc950990c2c180e4c238f3e8bfd384	4
65	2663d8d55fd523fdf7db127ab2536e26	3
65	43784b70bc34bbbcf2c08398bf21ce25	3
65	10eb04b7e890e733357b0bbd21716072	2
65	33f5cbae96fdd1969f15f2c754d3576e	2
65	3b0162d231a84c5942fb8a792e8478c7	2
65	86422b90a2db203808a29fbe64555248	2
65	8d945a7f06685c60de05654ea1b7251a	2
65	9aae2f8920df43027e6e00198076efda	2
65	b05ff09ef2e57954f3781b88c0ba6d4d	2
65	bfc04f69eea80702c5f442828940915a	2
65	c6435bfc9e7f9bb0be5f4b939f7d763b	2
65	cd6582f832f7ef759c7d622369e1419a	2
65	deaaaa55ba13a0ab4912f51bd8e65ba3	2
65	fe7d8d22c444e8f808b6362c6083adf6	2
65	37011f24581820d0d3d2c83cf5c4cd71	1
65	3f5b177272cd65462578f7cf67a14e9	1
65	5ec207d7147ce43b079e02d7efce104a	1
65	5f66cb3d8bef5ecad501dd3dfeb20189	1
65	5f6d5df9d0e7753f6d12ffd2dac1716e	1
65	6295f81adbb22455e788cb738ec1d386	1
65	6804e8938a3e9288138a0fce5977315e	1
65	6f72d5330cd12e25e658e62d3eb98b0f	1
65	70b0fc15c9d926d0c54d0518868d2df6	1
65	809d104b914fab819701af018b80b6ff	1
65	86d1d27a345eaf0d52619c7c3f98a5d8	1
65	8af22fb458391e0e781fb2f0c43a8c68	1
65	9bb7872709b4faa24a7ebfdd87a705af	1
65	a349be4c31651641f503ffb2f8dbb1f5	1
65	a55d0929d072c21305e8491cbf0d9f5f	1
65	a719f223bb99e9039e72c4e009d3789	1
65	ad38bd928afd22d25d601771d23b08a5	1
65	b174d5d017f12c5e5e86a3cd6c933e78	1
65	bf912cb02b35044148367c0d4bdcbb8e	1
65	d4bcf77ce16bf4c939d7c4cf4eca3a9f	1
66	05ef49b4202ce347bb155278ec2dc78d	85
66	d0be89c6eb27ead223fd62ebae4a2bdc	51
66	ac75c103c40e7ee7053779045d02c5f8	10
66	adb302fb6416c051dea8ac92be319bb6	10
66	439e112eb8ab3dbed20e0ddd5964798b	6
66	b8911c0d7d25393024207af056d1345c	5
66	953af14a984faafff939536667dcf1fe	4
66	f93a249455e3cbccbfdca19d4ca6cef4	4
66	7db55c82b30c13c76c4c0e071e2d9cb7	3
66	d95955a062bc5b45ee94fe3adc02983b	3
66	380a02e2ab01819c0cc660a4238c5b7f	2
66	496e05e1aea0a9c4655800e8a7b9ea28	2
66	506df0a65c4d05ff9a3faf67611acf15	2
66	5a4f16dce53664dab9796d78c603944e	2
66	a96d1d636a6e79793ca0c0f1e79a93e5	2
66	cfdc4b26dfa733256e14ec9dffa5fb2c	2
66	e7b24b112a44fdd9ee93bdf998c6ca0e	2
66	1148744bd0757ae7b391684c56ed8a57	1
66	160a96d58d4d0c5fe45e974993751832	1
66	1ab22340c6310879b63fcef0f38028a4	1
66	1f93b3412c168f94516e7f50110fb7c0	1
66	2cf7f76414ec024c08a957dd997e4b20	1
66	32b7cbf34ec012892afb29e25bff2ff3	1
66	3647772a964f33f492b7e4a81fbe92c9	1
66	38b3eff8baf56627478ec76a704e9b52	1
66	3e09bd53fc0ff0253738641c7ebc3587	1
66	3e500665cd3a759223f6c540681f94cc	1
66	414c193a7e7b0dc54b99ddbe34b1f76c	1
66	477b9445d377d3ee83e4ff2f2f98b325	1
66	4eb4dce7d9da83217f72a626e801d201	1
66	52720e003547c70561bf5e03b95aa99f	1
66	55c5510860b786011d007dfb6828f890	1
66	5623202b20edee3d1ac177be5a71345b	1
66	5ae403ebcbad559feadb68ba687e58a5	1
66	5cc8249f69749e5a27d01570e1c16e05	1
66	5f6a9ebcb80bfadfc32bdfbd581e98e2	1
66	6d8954744cf5d5908d2ab233a594b926	1
66	723db9f9a8213fc230f4a426ca2cfb32	1
66	781530a6d0aad83bfbc2609b7da01c47	1
66	8155292b8e1aac6dfbed7e611eac27ae	1
66	884ce4bb65d328ecb03c598409e2b168	1
66	9087b5d669f0d4e8e2e757f93f31f045	1
66	9aa6d09e3e6ca5032e6498c0590669b1	1
66	aaf2f8e92c91e80e94ca1a0fb394118e	1
66	bf8dde86611c4045fdf11eae62e176a9	1
66	c41588b5786eac0d9968aaf549675a70	1
66	cb8f2ce12db09e82b2bf0daf53ee8e6e	1
66	cfc60b3b594b19d91f27e3e05ec559c9	1
66	d019271ba29e4b9d999e973b71da3df	1
66	db2a371058a256ee714ad6f975064ea6	1
66	deba15b052b13ac75350aa2f4eaf9572	1
66	ec8956637a99787bd197eacd77acce5e	1
66	eed3399603e0228cb7f55c82e7544c67	1
66	f683adb923b77fe434da408f343e5a81	1
67	ca83b4daf236dab5e19e5f4212a12726	161
67	761169d2f19f29bb3e575ee4a3a36d91	53
67	564b74d3d1b9f6b9eedf2b78070bbde4	36
67	c5a7d272b04572b272b5b397233000f3	21
67	774d2f814f4655baba7b1cc1d2f4d3d9	11
67	2a22f09e765b2774e7ca8a82972ef685	9
67	7aac2b117d23635a83cfca7df33ff2ee	8
67	f6a6f510ec02cd89b23ec91944be23d6	7
67	3eb003637b5ff2753c8a06afc0b57807	5
67	f7dca98466fc7dc902ce0c2ef3bbbe95	4
67	bf194f00ba28bc4f98dcb068551db43f	3
67	5cde7e5e461f09e855e2089604c35125	2
67	670dfb3b59f5472df6760959fad74d82	2
67	6fbf5523013e08c8bc9b152d0a6711ef	2
67	9cea8a07709b2f7e5887f2217b3993f2	2
67	a5bdb3834f36a784d84d1562469a5ee	2
67	ae1518407417cad48a34f67083e7eb55	2
67	d8daf394e97b4a6d053d59743c69f0a2	2
67	dfdb18a7c576e2ab069cc81872e1bcaf	2
67	fa0df04ba1c666841feea78ce370a3ca	2
67	123315cc7aceb7dcf4580c06315c62e7	1
67	24c7a908581780112fa1ce9bf51f90e1	1
67	2f249338677ff423714cba6e7a2ba6f2	1
67	3227cea31582a07e1047f25e9fa41320	1
67	3dcfab1582910f7c88b35b6b513fdf57	1
67	58a35309e20ca15ffca9f373abe5211	1
67	71e78c8ed419777cafd486777fde08e2	1
67	903106a570d78c9b749b54b2dc29fa25	1
67	96bdfd123c813931c8a3a8666f1ba41a	1
67	a11f436ebb96036a87b9226ebc812393	1
67	a929a7cb0700913fa577971221b869f8	1
67	ae78397546dfb02a17d013e61d62c656	1
67	ae9def7c3118012ff2d85ca11d81eea0	1
67	bd7c9d3d755e38e05cf2cffb89d5d2f4	1
67	c4f62b716512eac468b5107fcf3c2ee6	1
67	e00eb9d55fdcc939eb658e2ed857726f	1
67	fe7d8d22c444e8f808b6362c6083adf6	1
68	52ccc4bc0f15b163363df930bc425b15	225
68	6c2935ad4f0628723713c8b2d8f02fea	27
68	d1592d734c0c0f74315a5650a8584895	22
68	ce2611d66f5ebb2bdeca13a36d307057	18
68	d0ee3e3387b0e3a1f68057f123c240ba	17
68	659a62ffa4cb509a9f952ffce18c86f5	15
68	468b5f49b948ec7759d8b9a319df5c9a	14
68	8bd092c019b4ccc8edbba417ac643172	14
68	6cc23e33c2f9760bd5b62d4ff4642931	13
68	c15b2ee4d497a27a6ced0d82011518af	13
68	6295f81adbb22455e788cb738ec1d386	10
68	39c8532358cea7d482b7258d1cd346d7	8
68	43cf0b4a3fe73cdb6db4afd0ee1d1560	8
68	fb94ec933cd9af2df4c6430f6b2cc4b6	8
68	2617878a8e2beef634cf6518f47b2e7f	5
68	39364242989913740108020628e618bd	5
68	b226512ea9172e0187ba84fff26a3865	5
68	2390b4c0edf282e16cf9a4ff9d97cf2d	4
68	6aee27b20b76375ddfeaec0b79fa3b5	4
68	e453d20c9b15a7fb6c0088b76143f0f8	4
68	f1c02b47509aeaa87b2f8d7d6847e923	4
68	f9aa3d768b19b46d9b94cb5e627120e4	4
68	1bafccc70bd0ac03f46074c98a80a777	3
68	3a14892de8c527ff521d29a1439d63b3	3
68	7b02b296ce4ca65e5625eba9b0293d40	3
68	a4f0736a233eb798d3320fba459762a0	3
68	b3eeac252f71bdf2f600a9d1a5301554	3
68	bccc9fea48d2240f1228c9c0dbce4b2e	3
68	d126a085ee75874d60a98c52101eab07	3
68	d3b3600188ed04367fbc010f8ce3bec3	3
68	1fab0074170c3ccbf50a64ce66cd9503	2
68	25dc215b39aeaa93434b2caf2789367d	2
68	5397895d59cd0347f639d625057996a1	2
68	5ab3dd0a41f6576ed245940ba6f7483f	2
68	6d3788df1ff71b947f72e6b421c5f694	2
68	703b89c1cb63210ef9c07d940b14506	2
68	7fcc4a9f6e82e101e3a66d0b691a4597	2
68	8c8a2542291a6a98e02a117dc2148711	2
68	8dc1cb07a6ee740d4268eacf59fcbe3b	2
68	95c3ccb72cd90f52cc921d2ef97feaeb	2
68	a854c9c02f87019a792eb4b4028bf6cd	2
68	bf03e4ac68496daf90d42d1ab0ed2706	2
68	d0f4f2eb27ba3f80e04f82684a210ce4	2
68	145188d203f495ef313f715af94e0ce6	1
68	17931bfad3b4f6d47b027400b92ef954	1
68	18699b3d564c47dff591d7b77f1c9897	1
68	23d8ba371a236830d03fc7fe52adbcd9	1
68	25ba7239076a6ffd9d98d6cd66036251	1
68	269d92fe64675be7483bbe5d90536ee	1
68	2d373d88ada9c0bd0e64285ad7f5f22c	1
68	2f0a2437c5d6300ba2e76ba452699240	1
68	31b0713bfb9022359702f2f1223731a0	1
68	3227cea31582a07e1047f25e9fa41320	1
68	34cec4968431902845e573a19a55b6bb	1
68	3cba6a4e3ee6abf0850cdaedce6fcb1b	1
68	40bed3a217f412421fb180127376a876	1
68	42ef6d7091aaf7196a0e9de91e1c1de9	1
68	4837c79e588202d4280e3d0aae4101cc	1
68	4bb06812b3989389e7067c6181b44b9b	1
68	514b57c38d5b1059db8c2c8bc7a69843	1
68	5687c71aceb4bd9ac1126129841d0bac	1
68	5d3962ff5ef6933bb9cb9804c4e87173	1
68	7e5b86fd8cacc24065368b63f87ca7e3	1
68	866051814be7480cebd2920464d8d7e8	1
68	86b54065599f2003a25dd268fff7414c	1
68	8f409da81261dea0fbda43f5a8d35bc4	1
68	a16ec50f7bec333f3bfcc69a67b0936a	1
68	b6ba0050dc6e05eb943bf1ba84e7ea4a	1
68	c7b40faf02877903e3e98479a961d0b	1
68	d4395aff85b6394052eccf8d587febad	1
68	d736084239a33ad2ddd5315580f940f4	1
68	e1596717f30783a0ae590da5df7094bf	1
68	e1ae863fd33a05cf19b147c7c6bcbcf3	1
68	e4dc74405ef32c494d7a20f7b699529a	1
68	ecf82188107e094dcc675fef9a945e31	1
68	f2e43b848ec787514c9e8a3176243086	1
68	f520c9be32cccaadf7cc1800f3b8d83e	1
68	fe7d8d22c444e8f808b6362c6083adf6	1
69	14c67e2a66d9526e0d2d1aa59b598712	347
69	0b024a32c2d7402d376f59a2faa97f3e	203
69	8e72bfbf98dd5bbea5a3a95573323b01	68
69	1e5d495d4dd8bf1e9cec457b5620ca88	31
69	2f249338677ff423714cba6e7a2ba6f2	28
69	5ef72d899dc7091d22cdbe9a28bf74d4	27
69	564b74d3d1b9f6b9eedf2b78070bbde4	19
69	45c3aad6f2516501924dc74d7d970657	18
69	9aa6d09e3e6ca5032e6498c0590669b1	14
69	ee0871d4ba9576cce3e4db0674437e9	14
69	c5a7d272b04572b272b5b397233000f3	11
69	9aa8129ae4db5236eb88c420e6a2e84e	8
69	24c7a908581780112fa1ce9bf51f90e1	7
69	326fcf856906e25333aa29c80863eda6	7
69	761169d2f19f29bb3e575ee4a3a36d91	7
69	7e1cd7dca89a1678042477183b7ac3f	7
69	ad9fcf0bcb99118f35b45fa10b77b93d	7
69	2d0db93ce663714d5e3e768218de44ae	6
69	3a687251040bd7e7824efe691db1b150	6
69	615d442901f0659f87713018672e1b7b	6
69	347e6414f4d8a10975d71e0ae0ec90de	5
69	73a0400a4a7f2a066ecfeddb89ac8610	5
69	2529bfa372bb4fa337c44d2587899b28	4
69	398aceb91e264055c0f335b1df5e73af	4
69	5a41340b4f416a78ea72b4d58219d879	4
69	75156772737ce1f742b4c1fde434604c	4
69	76e57e37a51ff7caaaabbf8e29081b00	4
69	8eec842b44ff70b78cb9216ebe2365d7	4
69	3bd9a1517cf1aefdc6308527a3235973	3
69	42866bd67dce5e9ad0b9bfa6e3487171	3
69	5d592ad16e293692100371965055968b	3
69	5fcde7c598dcaa940760fa178fd387da	3
69	9411d441fda3810f5922ef0acceff852	3
69	a0165405eb5e47707ef1974bb5d809cf	3
69	1b28502f6c64541b1a132e0d974a88e4	2
69	1b89d86d989d4b7fce4ac4d698daf6c3	2
69	1d8de5b91dd5cd10c1a76bba39c6c136	2
69	26b69ccf0d2e673be1a462e8d3873c91	2
69	29fd4e388a893d2a7811417c362da685	2
69	2b18262ccbe191b1f604dbceffec44d3	2
69	39c3c574982255d280ee7fbf49bfe759	2
69	5c7ed88ff6a5ea38a824bd461cfb6c21	2
69	6068cc329af407a3a52e37b08efb3dd6	2
69	6671fde287a190c23e36316ac91f9ff8	2
69	672397d66f3fea9c4a64c6758d8ac831	2
69	75ad26efadff77232fbc22ca789ab924	2
69	88af433f43cef2bdb07db8ac7cc2939f	2
69	8f409da81261dea0fbda43f5a8d35bc4	2
69	98e4ac7c8df10fc3ef721482c3ce5983	2
69	a04dfc7e912b43820716717a26e54188	2
69	a4064126713cda070c5a766fae72c36e	2
69	cc1ed2ed063bdc3305a8e006d69de534	2
69	d103140a366f52dcb804acd56b1408b2	2
69	d167b5ba5ed166ceac5110e6c5d6da18	2
69	d653f2a84acf9f526c879f57b8666f0f	2
69	e29f9849d0592b9e2a85a87d11130534	2
69	eea49419a2e622f578f47b9662906bc	2
69	f2fd27369463ff1ef3ca72a05c7f3a5	2
69	f44670c62f8d8a82bc7d5975b3d4b31c	2
69	f6efcd353fa0bc065c6d6e2524f8a772	2
69	fa29cb08a885b3952124b9531fcc0945	2
69	0ee0871d4ba9576cce3e4db0674437e9	1
69	1d50664a32233142dd47c9127b7ea23d	1
69	2d779ac36040a1379855f6779d296517	1
69	350b04d7c90407db74af8f832ea6a8c7	1
69	36ed8d2ee13e354e28c7c44c65e5ed56	1
69	3a840244f6c2e6a652f5304ad30aa4d2	1
69	3abc866aa2e246a931f9c912fa38c925	1
69	3d6717eadd4c9708dc48a509071a8e29	1
69	3fc73552ed3f21563df336cf0bd75ee8	1
69	4062b83b2343a7c1bba86dbb2fcf7021	1
69	54d317b9ccd77f10bc1e52af366ae380	1
69	5598028cd524f014fbd2bf900c482f1d	1
69	576ba6fc3bf08f4692a5d22414079979	1
69	5e40fa45853d7236322a3a9c3f427357	1
69	5e6f9702dc450d738ef05d4e25e73b62	1
69	6295f81adbb22455e788cb738ec1d386	1
69	7339af8008c3dd1c8d71f86228a9ad4d	1
69	774d2f814f4655baba7b1cc1d2f4d3d9	1
69	8698dbac6973bd562bb92c67f4232ac6	1
69	896b14c74504363a174f58735fd2c927	1
69	8c5ba7bc05a20ff9dc463feec93da98	1
69	90efd1cf20b2048610e77f7e146ce9aa	1
69	97b26afbb16db8d62ae4e70ef6dc9797	1
69	a36d283e35fa87751781182aaf82a71b	1
69	a65c260352f65dfc125c2dd273451f54	1
69	a69f3fba5eaf8da58b3d734c67ca3b87	1
69	b2e3346140a2c353a9784850096961d6	1
69	b55b82d768b26ae0f8645182135ae840	1
69	b6b71803fe704c57a67254c657038dd5	1
69	b9da61354ce695b905633f533c3dfe79	1
69	be457e44876d6b861ccc2734272d09f9	1
69	bff2b2bac9f6b6847b161f071c3b6f52	1
69	c398cf334606f55ec8766f1cf092bac7	1
69	c58947939092ce3168e48989d3195dd2	1
69	d2e7e0773108ab4b65462fbb84dad756	1
69	d6a8214caf5d20f0597bfa40ae01d949	1
69	d7a4dfcb2d912845bae5e33a6592f29a	1
69	df86efbbe0f6dac5e9d03bbf945e88d7	1
69	e4dc74405ef32c494d7a20f7b699529a	1
69	f04575feea0195f30aeaadf24f223c86	1
69	f83f503fc8fc9d6f1c6af77e76e3f5aa	1
70	c2dcafa077d35578965cb4a79006b6d0	57
70	e8a46919a5ab5254fa7cbdded8d0cc47	37
70	c1bff143b048ec68fe4f99719ea88e03	28
70	9ff117d73e94d1aadb419146eb4df450	11
70	f24e483a3eb4e87b854e51509d62966c	9
70	71181d2864768a9aa092e6a9016c4a5a	8
70	7b71729dfd45def027596b0d61350e71	8
70	fdbf4ba8fbca6421765eaf26971249e8	7
70	12894cdfab0597344c52c025b2b1dde5	6
70	266cc91033879e4184b6c372cb1d9e1b	5
70	c4b6c372fee277e0c1a9be2115f0b977	5
70	1e798532185b441f1c4f4eef31ed4840	4
70	4b5ebfdbbc1fb0c2062dfe2b71d0b6ab	4
70	a120b9e299da9b28b009154586c8775	4
70	d85cb3da4bb66237d6f75d3537ffa765	4
70	f0bd9a6e1cc221a1fd8f0b4f329ded42	4
70	28cb916bd8c610e362c2029acc0ead6	3
70	559e27b50aa88e12aca195266b38905f	3
70	58e55b87f5f5b4127af960dc80a97bdc	3
70	64400a3c87a8a7e8701454e420b332d3	3
70	69d2102046e7bcce1540b7395407e458	3
70	74b62f8e17c873a3b364ed12b8d8f9e4	3
70	832b0a392f94689243cd3749a7446ef1	3
70	9e675638ec07397156477d1a12b4189b	3
70	a7c8af0a7e789f54f3e248ff0d69fe90	3
70	ba11d76607d0963516501d44dbf223bb	3
70	bd0310d93a95b9e97edbcb6ad735db56	3
70	e41bbe86310f1fc5e083c025e12e1d1f	3
70	e931a62aada7554b492430035e361318	3
70	39fdbcdb1512e3ea668528f28ee71c05	2
70	49e2348c5140c6fc202e5f5641a55fe8	2
70	4b17f2237b1471b891ec0179bbf41c33	2
70	57e85c28063b0165bd2b633a0eb0ac57	2
70	5d4bda55f02280f976de63e2c50e51d5	2
70	61399a0aba2e6d0f8ea64fa2e27965b3	2
70	86a429e9c39a1a4bb62c3391526b0da1	2
70	8b1106be3b6d74e294d8aec0c3af23ea	2
70	8db4f18202fdde15cf834612d86e33df	2
70	98df8cc152a4cb4e705fafc02051dc09	2
70	a98a408ffd14e3041ec711b4f56956f3	2
70	ab8cf7082c2e94823ffcb028d6a6f3e9	2
70	12efd2624defba59cf5a097d7cf96e4c	1
70	1638d2e88016dd246c1f051552e698f8	1
70	1f79692b870a6cf7e56c765c14cca2fe	1
70	30bd8a06db1baacc3362e6869dedc158	1
70	326d6ae34bb0859402ededbaa48017c1	1
70	32a9b78c9b301778f6003ad511a7c159	1
70	515fcd585081a10f3befde416719b8a0	1
70	5448cea6ef19463339692a33f5723a07	1
70	57bdd548126a2ee8332d1b28be22e23c	1
70	58ed1106149227f540ccbfd0e6be1bd9	1
70	690b20441fb61294c107357cb9aa36ac	1
70	6c1681bf3935467c74c68c694fbf3ea9	1
70	70869bd80f65fe150211710725b56f0f	1
70	7512b599cd927f65fb71e2b052589648	1
70	7b2bacc5834b8a6f8e151e58aa19ec	1
70	7b904a8e67fd3960bf44743ef84f7f3c	1
70	7ff64178098b9f69ccf08771552f8957	1
70	8e66e49220d24bb7cb2a9a1a0314388a	1
70	8f5e4d124537fb88961b96efbe674b96	1
70	972e79c9dafaa1bbd8da6be9a57dd980	1
70	97a80811d0e1385590770d7c52f30dec	1
70	99098cddc48d6064db18904a6d631cf8	1
70	9909d87d511293bf82f4921e93c2c8a5	1
70	c1bfffd9ddc21b545d325cb9aed3132f	1
70	c4c19cb608e158d059325267eb8b8b05	1
70	e36721b739ab6a8069f8d0cdf453a37e	1
70	ea9056794103758bfd3f6b498743413a	1
70	f1571f52bdd5b37623edb6ff3945f3b9	1
70	f2443aa13fe8f7037c11904a53053d72	1
70	fd87b7866e6556861b416c308d9c8179	1
71	62a68ac13f525eebbe888626b9f9a4b0	86
71	ac92a7ad584ded7d3c92bc20ae131a3e	37
71	be4c3d26802c6bbcbbb529da778f0468	4
71	6295f81adbb22455e788cb738ec1d386	3
71	7415f55fc6f8121658e7ce4e03bf5ecf	3
71	794f68cbf7fe10dcee37c7fff7b343e8	3
71	8a43668d9e961de6366f6b16a6e1abde	3
71	a19eac95f0fd08d5460dd9c784142b7b	3
71	e2534e63bcf0fb9eb82c5c8a2af90472	3
71	25b8dba13ed76e62fb41338017b75c8f	1
71	2de464e83d1b8c937ae88703e7ec600	1
71	2e3a7acc604639526109021846569211	1
71	366d49d41da88a971644617db0f6b695	1
71	7edb123b07d4699d0ae651d72a7ad8ca	1
71	7f3f1e0028eb5f5f454d49cbf9432521	1
71	b2639b938f4fde0490ee4bcb125c2dd9	1
71	bf31a62200a5ecd2c0834575d5762fd2	1
71	edf52ac4c72ff8504a539ea22926e5b	1
71	f52e619fdd69467feb8933fb9c45380f	1
71	f6a05f22187d3dcdf5a69209d32482e1	1
73	e644c9452e647ef818a6fc175a2549e7	93
73	c553ed768819bea6ddbc94d65d09a16c	40
73	fbbb79d6bfdcd47b7624448e14e6e632	11
73	2aaec20e7161955d13cb60259f760259	8
73	33137104a7799e6940fdeda460c0a10a	8
73	eeb1dba47bb1b5e04bf31326eb2eae09	7
73	a6bc13a0c111f0d43b6278b3298feccd	5
73	fabb48a679ee159762bf1f996cff077a	5
73	2ba1e665cb7c243562ac1c2c05b1aa1d	4
73	a42bcfe5b010da3d954c5e1be1085aa7	4
73	f828927c5fe22bd983788ed2330754f3	4
73	4ccecf2c82869255046a8f4380c3befe	2
73	5396a8769b9751a9ba8646072c2dbcfa	2
73	6295f81adbb22455e788cb738ec1d386	2
73	709fb9af820ad76c17a748cbc107eca9	2
73	7cd27f76ea99a8d67d4e6ce52ad97a50	2
73	7f998368d1fe0d09265776b184f921e6	2
73	8a4825264669119b6c28cb9dd520a933	2
73	afd03989367f293209e62912bc0f2404	2
73	b0e53d889ebb4fa6f5e27f6bae381c57	2
73	1644ebceaf5b42c685041d5730a11c14	1
73	30bf287abe56b5208db8b19e105aa1f3	1
73	3227cea31582a07e1047f25e9fa41320	1
73	5381e4b5ad06a0527276d4c0e56da126	1
73	715caaf04a800cf672e8a29ba89b0a48	1
73	72f28521ecc8591e925ee1a320fc5052	1
73	7f9f0b2bff10695db92078373210b656	1
73	9b4c4ca4270c18adb0742c4e588601b4	1
73	aace35f5d9dd5f8d279becbdaf28219a	1
73	bb53c14c7ae773903392433c2e53a49b	1
73	c3eaf92f9bdce6865b1d5b7a875bbb64	1
73	caf2e39909717140dcb50637e13be0e3	1
73	cb2f9289aaeec930e281d85c95e8f6eb	1
73	cdf503230ca1a77b75f3f7b26c59d77c	1
73	d107f2144b1507b056037507552e882e	1
73	dce758123e5f97930df4d16d7cac2329	1
73	e9df29d15c493401dd8d1af6ee428fdd	1
73	f6e27da8220191c72c4fa129de0ee9ed	1
73	fb5acdc07fd69d1c60fae50ff4cae8fe	1
73	fd2626c5f07c310cded8a104c24e1dfc	1
75	b16f78fbabf1b3e041f0556b81e29f06	319
75	56541718dc93117daa6fbaa7e275f8e1	128
75	da61943e5101bc7608e1afccab99aac5	28
75	6295f81adbb22455e788cb738ec1d386	19
75	2cfa428a7145b9dfb963a424a10d59e2	16
75	79f4357a2069bb7be677966da7866713	8
75	2548b51f710a06449483735405296999	6
75	295f4e55252e5ca609dcb422f3f507ff	6
75	76ab8ee5fa6a5ce06cfc72d2fd58a8b9	4
75	7e1cd7dca89a1678042477183b7ac3f	4
75	8fd0ede63ceb6c01e542edd702a13b50	4
75	fe7d8d22c444e8f808b6362c6083adf6	4
75	7eddffc0199a8e3641757ffb581bd533	3
75	85cff678ba0750752e3c81ef4fcd583	3
75	9e28fcfd5d86b9cf637e9503caa11004	3
75	d10af6331fb2bf63dbdf3ba58d108d83	3
75	f7ee175732ad65da30de039675fe6586	3
75	1e2f1830f4e03a1609cbca27bc67a7bd	2
75	2f8a04039ef46659e8962af9d85eafdb	2
75	423d6b02b445ff2926dd02956c6ac354	2
75	7ae0e0ad11410a223ed73c5064053fd5	2
75	7f98d2e2df9ba031f9aca560e0195698	2
75	83b9649c17d36b54596db47be5aaaa7e	2
75	b8d279c152886b37b66da42eea94f1d9	2
75	c4b71b599eddc1addeed5d890500d2b7	2
75	de16efc2b1a46e3b32f5838c74437916	2
75	f36aac9c87d9d0c8f1db8f1886f8b862	2
75	fb9dad3c73a708cf938cc35a7d6e9551	2
75	186fcd94d90d28030373f79485700da4	1
75	19bb77a287ab4df70ac61cb6c015c67c	1
75	1cacf57874115b408654f52d99784b38	1
75	1d3ffdaeba0f0dc2247775adbf4dde7a	1
75	1d66963e3fa631e1d166221a4fcb0878	1
75	2426c81e582980adc6fac65f2193f7e0	1
75	244ec00a15d96327cb59ee2cd405006d	1
75	2c1855ae10e93fd2751595ef9e17823d	1
75	2c6f5363fdffecdcae4afe9426ebc48d	1
75	2f262a8a491798c23b9fcf69e7c738da	1
75	333096604b80965df015cb64e9fa21cf	1
75	335d4a475cbe378028ca787a7d12b25	1
75	3a8542c9b587198376cd1b0923743c36	1
75	3eefb7a3d28e4f1f110d8b7c4585025d	1
75	415f2a77586380d016dfe2c4c4d3ea9d	1
75	4266d2fb836459685dc751b9ed8bab0a	1
75	445269b2a8f4ce085121991b9d8fe2b6	1
75	4612014c5e1270c7f4186b47d6ab092c	1
75	46568ed866a6dcd1df6de19d63deca4b	1
75	4becca7444aac8e1fb1b8d2c4703361d	1
75	4edd35acb7068b14d2bb3776bf9e90ce	1
75	50f3f9764fec294bf24afc18a044df18	1
75	54d0935a14455696af50f1d97e3c428f	1
75	590ec64ebc525af9805a5565e1eb4b03	1
75	5983afdfb6b2c2fee2c6437a09702fdb	1
75	5b0067309b136538660364dc7ff1e415	1
75	5cbc4c60029e66162c97d9602678f7b3	1
75	5d91e09f05abc41045e64946241d8e81	1
75	60d47a4a4ee54f28a49c23f57f8b6e43	1
75	6526da83f45ad8d07c71b111f25a876	1
75	6711537285b82882d20c16b96a7b85c8	1
75	6e3aedfd8c4ac7e1a9e91c73751d4bf1	1
75	70d789bd3bd8e3d3db7ed620990476e1	1
75	71e1ae0fec1fa143140d45f6957869a1	1
75	73884e0fbfbcc0cc7696badfe74bb67b	1
75	83e539534bf7bb895ba89db66a65ca6f	1
75	91b47cfffde9200b612f5e689a4f2313	1
75	9426b26e61a006ab0e37d760fd4e248b	1
75	94d59f5697ac008c36e4f3571d165f87	1
75	9b3b0bf942e73453fd59ff9abdea8f8e	1
75	aa092e34885f9d68a7749e0098a034d8	1
75	aad71080cd365254c130ad6fbc90677a	1
75	ab4ed1e30786e2a6e64fe973798e7470	1
75	ac05b980a586f8b81c9ac94642fcd5f9	1
75	adf0b9bcd6657b93ea8dd6908bc740e6	1
75	b6f3329ce22b1f833a980a32eb78a05c	1
75	b7fa80da2d79e4f04cef79266ca5a628	1
75	ba52968f8e3fbb12ae7ab4eae7dcbdaa	1
75	c7796c61b7c7eaafe1721840b114aa39	1
75	d2ee6a2e09f7865c4b7cd55c6605efe3	1
75	d2f1ca9ef90201133462f50391db7ee4	1
75	d63d6e2384f2b495894b940ba95f398e	1
75	d8f015325c5c0c440c3fa12f6593d266	1
75	e83429b6e76722413088d7648a24f790	1
75	ea957f731afcafe785cf34395d9e5a93	1
75	f1d273f4b9defa14f3c36c6286a59bf8	1
75	f26d27a9e66bdf123518bcf669c63b5b	1
75	f29eabf253da25abe26ac9e046c619ca	1
75	f52fbcd6c476acd7d049789c39774e8d	1
75	f547507d5d345521ef05886fc043b1d0	1
75	f644e1c6d76b0ca52b02561a51732271	1
75	f80cda264f8501750a5d4b9c51ce61c0	1
75	fb2bd3b917746672ede617021b67cfcd	1
75	fc3da6522e83e880bb1489fcc6505bdc	1
76	ec22d2b8bd8a2a05f92a29c1f7a05721	213
76	ba3d1dcf8b4f3f5074426914f11089f8	137
76	91fc44b5ff25e5709ae9ff1a322d634e	55
76	71272b531d6b625778da0dce1c5ecf1d	30
76	99962e7a83a695edcfddf61220e2b5e6	15
76	b40020c2a7d4cc7b8b66a2056b90ffbc	14
76	8509668b3c7f6cbc20388f92c1b39480	10
76	eb1309368ce93317b865016755dbf020	9
76	897c625d7dc43bc403a55b31865077b8	8
76	1bb9339d12dc13258cae6e5b16ff3477	7
76	5bcb9f86a6582aa6c38ca27174b8b956	6
76	12aa5d223baa305ebc9499ed37b381ed	5
76	9a818ed98922479058321477250b461b	4
76	34a4c0272c5641c2e1f58f44b38b9f78	3
76	576e39dd596cad4f5836410959dc50c8	3
76	7438b11feef721af67cb8fd9f892f2cd	3
76	9d2eeba554b67b346d33b6185d673f0b	3
76	1278cfecf4245c39c69a02a10565dc71	2
76	1c449b052abd8ee4e0ca8abec9d4fdf1	2
76	3227cea31582a07e1047f25e9fa41320	2
76	435c11a4f6f21b5d2ff078471b89bdff	2
[truncated: 4,609 more rows]
