# Supplementary material for: Personality traits and ego-network dynamics
Source: PLoS One. 2017 Mar 2;12(3):e0173110. doi: 10.1371/journal.pone.0173110 (PMC5333865; doi:10.1371/journal.pone.0173110)
Supplement: S1 Datasets — (ZIP) [file pone.0173110.s001.zip › social_signature_period_2.csv]

id_mtl	contact_user	#calls
26	34ef7b4ace85c5177829cc3fa74d1ed1	108
26	63ef9d305845620ac3b408ede47056d9	33
26	bca4c210e7a8206c5580610affc30f50	16
26	f538be8c6e63a8db72ed803a0ee96af2	14
26	a0af1d26520cf6ef6fe326d96e750094	12
26	784a3c570d4482ca12d63a10c4de64f4	11
26	6295f81adbb22455e788cb738ec1d386	7
26	4b22dfbfe7ca71c31cd38bd3e75fe22	6
26	2a962e3f9ecf142e5fb2b4465f974b8	5
26	69ff4e5b52df00ff88b9e5b48e5cd31b	5
26	d3bfc0425c979c832fe64d9905c07092	5
26	29555da6236de29f7dc412259dd73840	4
26	5dbd83ab1f7a43a9aaa07b29c60408d9	4
26	83278e7cf7458431749af15d642fb429	4
26	a68bbb64ab157863cd2912ab2bb3918c	4
26	a8a1a67cb133529d6f20d75799a55e3d	4
26	ce038c79240152c45626095bd99871d1	4
26	d159e2c4868d5e02ecd7f2757140fbf	4
26	1427e047b4e221c97038926d474a1eee	3
26	271c04d64ae5a38f3a939ccbe31cc85	3
26	9fc6faa296ddab29f6b4f8911be52a21	3
26	a2a683b55f66160880a86fd9336bb005	3
26	a8185d437ef8f6a9ef8f69c316bde727	3
26	1e8cdfd3f4ab6ef6a2a448ca0e1bcd51	2
26	2179acf0f6d2122daa522671a0a4f6f8	2
26	3d76afe619fbbc4e52a9f064f659527e	2
26	a466541b41b7d83dccd581b29bfc7a30	2
26	e0288d78855421f3a347e2e44c9b3803	2
26	f13f6833c3cd7d993ae0c31e69d3b144	2
26	f529f87cfb52e7299f8a8e54de80e86	2
26	19cb1a9d8c05b5ad716e7e7ab9b3747	1
26	237089eb27a68eee00361b9a199a77b3	1
26	30bd8a06db1baacc3362e6869dedc158	1
26	3db28d420e683a2bab6af017c0bfda5a	1
26	412fb55acfaee31fe7b21eea75779b64	1
26	42ae6ce18680467495731f5cec13f675	1
26	440fa58bbd66e357afccd5f7332c8c4f	1
26	4b3c7d69a188ab970cede95440bbc244	1
26	52dcce3b8b5ed6721fba24491479a78b	1
26	57d64ea4369e0f3a9a36226d62f8f056	1
26	59a37fce1f955e41c423a6676ffe155e	1
26	65e18250a093f6e321d8d8e080e6336b	1
26	782434a989d207d69641429b6f3a220a	1
26	81769869d0031cc3f03b4a42f46593f	1
26	8309fc1e3376654c833776b158d345c3	1
26	8977a5f7f1c5314b1e91d49dfbebbd47	1
26	8a1c98a70909d536931960e6deb56d44	1
26	a16b2cbca6701bb0e1e283829d1be14b	1
26	aedc360e362a4094e501ece574b15348	1
26	c116a85878bd38ce941f617320fbaf7d	1
26	cd6582f832f7ef759c7d622369e1419a	1
26	d1aada5b74aaa6c97742f62904400e37	1
26	d5f9edfbecf58be64b251dc7900ba982	1
26	d678accb487e79da5cd5bdf0b777a5b3	1
26	d87c291536c42dd426b55d294b0a6b34	1
26	e4454a907ebde2f4c228fb0d39c2df3e	1
26	ecac5959a89de2a1a6e81e1e21850d03	1
26	ef18bde36abfae3aad07d80c5bae1922	1
26	f147ac69cba87e3e8c27cf653cc172b	1
26	fe7d8d22c444e8f808b6362c6083adf6	1
27	8778d5748cd5a5f3d42c600f64ba5575	81
27	8bc8e33f3656a89f77b2b6ca7aaecd4d	57
27	6746b6cdbda2f41608fc04d6454ba764	24
27	d87850a44243f18ad88c97fc920a35ab	18
27	6295f81adbb22455e788cb738ec1d386	10
27	a3ab239cf9c57c66e0ea48338defde39	8
27	20a8c81622a8d2dded411eb55947ceac	7
27	cdd35f368d3aee571bc7e545e3894b56	5
27	2ad04478db870bbbba3410e579b057d2	3
27	343d098f58a2f322d2b2225a9eefde2f	3
27	76e83ee35876564d2bd441cb18f32771	3
27	89d7637d052cf2ee107f496c6822bf28	3
27	8edcf1950562c79986020f7211f4daa4	3
27	a9c28ee10d6788df6241c5471387aa21	3
27	d72936b32e961a4d0691697b81994d63	3
27	e83429b6e76722413088d7648a24f790	3
27	f2c2baf179f48d98b702a7ebd4db982e	3
27	290ded4bee0074d5d14522b9fe49421a	2
27	291ed76c68c63916e66f634aa248253f	2
27	30f4b356ed81aefecd3b812dc9debc8d	2
27	4df427fcdfb68a436142fe6e22b81d43	2
27	8be80b051fd18db478cd8b0946183c6f	2
27	98a0f9a5057cbefdce8dd288cd0c26a1	2
27	b7c30efcdf2728abc59832a9759c2b3a	2
27	b99a112f0b66cf0361d859e34e6bf90a	2
27	c8e8b629b5c50ed2a89408e9a118a2aa	2
27	15294adfcba041c181f2c169555361c5	1
27	1575f81bff7db15204b78753974a8c90	1
27	169515005b64859e1359397209b3ee4d	1
27	1ab980b0a080cf8c9126858b87b87a6	1
27	2080cffda04da5461c61a6e650ab663d	1
27	237f74b260f9cb29a0ba350fcd4598bd	1
27	369f0a1081b15d4e0737e75c4e8094fa	1
27	3c30af49a263385db7de261f84e584b0	1
27	52dfd756eb4ec6de663ae311bc8fb611	1
27	5b4c336fc20b28ab830d74992a3f8f34	1
27	6db9bb98535754b11d4c94511be6063f	1
27	770659fcefe68a1afbfa6dda2f615c6a	1
27	8a89a32dd29927c5c4d53df5ede0d22d	1
27	924b9639821d9c4386767178921b6896	1
27	93c586ffbe7772322f1d38effa3137e5	1
27	9631d3312e9008414e76abbd2a129c4d	1
27	a38c8ad76055ca75b250ecadcbb3966d	1
27	b0e87dbd614eb27490edaa367f074cb4	1
27	b13dc98c5dfa460af91ce5bd9c928541	1
27	b16e3f1c4954900d8c035475b724b71c	1
27	b3089cfa8f6583ef7bd450631a3f42fc	1
27	b3cdb3f8bf082a8042bfdaecdd09b7fa	1
27	bf6a9dad1db6a9875e813485c151d5a9	1
27	c6ab312e52a5cabda9853f8935616f5e	1
27	ca763d430670d3dc3df9fb7d405fc9c9	1
27	cc52d7a2b05fd8f893d5ac27e766720f	1
27	dd5d53099abca45c875a4989e12b7a8	1
27	e1d8d4be52a7bc8d2b56855cb3c829cc	1
27	e4dc74405ef32c494d7a20f7b699529a	1
27	e75493e597bedbcfc4e5b18e27cd11c6	1
27	e810685cebbf6a9636be1978d80d600f	1
27	f7bdedab3c5b94f891392a6418774a3	1
27	fdfa2388a52d20ddf6a9f6981a0fb7e2	1
27	fe7d8d22c444e8f808b6362c6083adf6	1
28	a2684e515d5fb0ed0559a6430315449	49
28	da256bd5e208c4e04f9cffddd5c9f170	23
28	9ba290ff320ed4a5b323a5ca3d15a29d	14
28	1d0bc8dc6c5e66e5c371301d2245e4e3	11
28	84e8606b76de6806fd3d12a85a64cfec	10
28	427dcade697168db31a53114026307cf	8
28	c64cdf7ad2819fef32df1db542bd962f	7
28	bdf98a2f4b1b017c15b62759fdf59cb8	6
28	dc4a6101565b1405b14764f4e818fba	6
28	740e83d4d692e37fd3580efd5060a28	5
28	4ae740b2631e93f1404e7f12bee55987	4
28	6295f81adbb22455e788cb738ec1d386	4
28	bd6aafac13ba33920a07461541b9a6ab	4
28	ef6faf7b157e77286163a826563a17	4
28	fe7d8d22c444e8f808b6362c6083adf6	4
28	24b1a094e803edf630b127e297ae409d	3
28	29fe56c8b5c8c3c3e9547f463ebfdee4	3
28	2d61ba2a1389a8bf3d2de2b6929000d9	3
28	4b959b84e13b9150ede71bad8d934b15	3
28	9f40b7732c07129ba2406701fff0c545	3
28	b5de726e1fd782f45aeb7f3dd8b8cb14	3
28	3389d4b13c1cf1a3fab05fb8ce66a3e3	2
28	37f13400ccfbf2b1fa1e63d52d19264a	2
28	3ec544e7a5e7a1cfb5436315a83199db	2
28	42542d189f83e984250d061537415fc0	2
28	43fa4c68ace63a4b80d25a7b4f1230d7	2
28	5133160f8c4ed862d55677b352b4d9a9	2
28	5cf9b244591e21e6993615542a4801e7	2
28	615d442901f0659f87713018672e1b7b	2
28	6ff23f9c23a6f7350b406d66957fdbd4	2
28	797326e4770374c0ee6caeff21476b3	2
28	7b199c5e03a76483a2b69af16ee17ad3	2
28	8722bd0d414400c86abcf148e7faf0cf	2
28	88a01ac0172aedccb57d0e05402290fb	2
28	8d774c4d9bf74cf011eeaa925e6892d6	2
28	8e84921e5a422692b248e4c6f899860e	2
28	a657ac1e8c310e0725c4a73807e2fa51	2
28	af55ea182d191046d3d0142c406258bc	2
28	e4f0fe3db17c390f021c78b5045921e4	2
28	e54b22ae40049c651eff5eeadc2bf020	2
28	e869e38df2c31d9430acdd55d921b23	2
28	eab0aaf39e6a534e0d1294ffae209ac7	2
28	15796cd1bd3f217a0bfd69b710aab753	1
28	176577f07de42298c204581415ca579e	1
28	1d99156070f1d5a3effb47f05ecdb1c0	1
28	2328e208f25d731bc744be42897d611a	1
28	290208207cd7fa35a9504bc7aaad0bcf	1
28	2959e4b913ffcea18e75545457649523	1
28	2b18262ccbe191b1f604dbceffec44d3	1
28	2ec5059e34d744ccae68c7baf032ec7d	1
28	333096604b80965df015cb64e9fa21cf	1
28	338d2f9e54bbc3caca25e25158821dd9	1
28	367789919192e1785267b147860d98a9	1
28	3a2cdcd4e5e70bf63bc0754b2e12ed18	1
28	3de4781ef87198c4b6a43f0fb3c2ecdd	1
28	3e9409b5d3974a9332df37a606eba6ee	1
28	3fe4962dc702d489672498c5e169164	1
28	403b17eb476d5d39aa811a2504f19d9c	1
28	427728e43239870ed61638eecbb837e9	1
28	4a9471deb9861607bcedcf0959dca697	1
28	4ca6a04ceafae3fc241cd84a055a229d	1
28	50e323a84a4ff72e3c1db02b1fac7606	1
28	5181fc3c03aef04977acbe8822d93a3f	1
28	568e630a89c176c46f0489d166b46984	1
28	59823a693480204ff8314d71b3d9502b	1
28	59f0c6d979a2562c00f90b1ad851fc1b	1
28	5eed4e3ab4fcecbe2d6f356e8fb18fbb	1
28	6d97482fe11ea49fb11b82d0a28ba813	1
28	6e74dc402698956fbcce3d04f6f69803	1
28	75145ebf3cb22c88821d0372661a8610	1
28	7976e6c917b9b03dcf2b86ea728ae3be	1
28	7984a15cf66efd6cf799799a49f3a875	1
28	7ebb454118abfe52b4d338bec6129ce3	1
28	8461b741505e217f0e6da32a2f28c9f	1
28	8bb99d8699d4faf63812cd71bb660256	1
28	8fb052db61f85b1db4ed6fd9e1148a7	1
28	9199113918a78224ef04423ca4c7042d	1
28	94c98d1098aab643da6a9fa9e068baf4	1
28	a00bda35cc72027d1e8964fa2d345bde	1
28	a9df34ebc73ccd9fb29a080d7fe0ff1a	1
28	ac0e20f4377dd5eb7349ddc5cb24dd8a	1
28	ac140057087e8a02d376c87f2e2f2dce	1
28	b39daa4713b9a8c398c39181dfb5a38e	1
28	c06ba11d4a4b7b747eaf0f46483f9a70	1
28	c2349dcf726c6298ab6ab6b5bb61a53f	1
28	c51ebe4fad9f992c9cc3698a8c83992b	1
28	c8f9ee77448fbfad1303c88bb3e748c6	1
28	ca7d20564226faefa44d0efd3301f393	1
28	cb8f2ce12db09e82b2bf0daf53ee8e6e	1
28	cc314d2016357011ae522d689e5e24ae	1
28	d41a7d7122594a2e54b5190253e795de	1
28	d4fdb2322068f21653e1dc78d4aaaa17	1
28	d9b7cfdf8d5ae1192872aa72f5b4fb6	1
28	e482155c38891c21840d4001ccf8aa68	1
28	e5e895db7068d0a6f7a8095d5ec1d0e	1
28	e83ecede01947eeaa13ea8eb7af05c88	1
28	ee5bb8f95b5b418261acead6326fded9	1
28	f5003b0e53e3f0edfe513fabf6632257	1
28	f6f96451141f66c5cbd60f6b9503f22f	1
31	d38cad88604069598dff0770e51b2421	110
31	13bde3d4a74668616aab9ae90c92527b	33
31	1c2b2ad1934457bde0def465378275f4	33
31	5ab80bbe8be5e67794621a3799b1522d	24
31	ff5e45ab3f3629ad3fa6d84b4f16e94	11
31	3524cdd8a49b6aed4a31f609acc2f0ab	9
31	6a8c3a613f55a05bdca0343a09dc2c9e	8
31	9b49645a8170c80b4e37b49b93641646	8
31	9b425cf9288c74f86db9e04c01fd672d	7
31	820139c877e59bcbfae5adb236ca022f	6
31	adc69e7c084df28b1e232dfa4ab36554	6
31	f13f6833c3cd7d993ae0c31e69d3b144	6
31	34a3bf81ab8fec59e4a026702f61f2b9	5
31	44e65d1ce1c4f848b7aa7d75eb4fd600	5
31	a60aa15785c0b769b1e5965721f9a843	5
31	ec131f486b4ebc566f08af6aba85e99d	5
31	394e49358d108060649fbb88a10af660	4
31	6a9f417488ac304de72257e76abcbbd1	4
31	6c4d957b0792118a7d4f2ff6fe16b049	4
31	8f8e711197ddcd561e7d31e27b4228f5	4
31	b1342fe1f29ce822fcfbb3b176829042	4
31	2a89350dc3f517c9759504dcf79407a	3
31	2f8e458fa5ffde36ce7a942577d378a2	3
31	2fcc08b711df666357b0ea50bb5c13bd	3
31	317949cd1252ed020d6e88357381c32f	3
31	412fb55acfaee31fe7b21eea75779b64	3
31	92af468de2f5996e777666c895512c06	3
31	a0d9be485d938867c0d14eddf63ecc5f	3
31	c0eb0b8d55cb7e0659a1095fc1fb050d	3
31	decd40c66643300a018858f6ab4b8ffd	3
31	df9fa0079b53d3f2bc7b10aee7b461ba	3
31	fba3ae0b34e7e8b4327765f7798147db	3
31	20ca8552a84909be51e6f8c0180c6998	2
31	37d017edef9dbb7200159c6c0a9a83a2	2
31	549b1e46d0af39dc6e366d123b1046cb	2
31	643ae887ac3f331233210022497866ec	2
31	66c08d3070069c8acfdb607f725211cc	2
31	6ae3ff65c71680ae7435c7894351243c	2
31	8c8a5249aca4de344fc76be222ff2157	2
31	9bfccde503b19b686f37b168804b47e4	2
31	9d680f6b9381f8065dd31cba64281adf	2
31	a22ff5b12ac5c2b46228c29046a8fb40	2
31	bd3dc76cb2318bd54dd22200e4480680	2
31	bf8dea1018fd442e0096a47c46156b72	2
31	d7e2218a0940280f98bb963337290676	2
31	dc2839affbab23af4c8e2b2a88048baf	2
31	e01a6c1c9db132b53538a98f48d73875	2
31	e0a2cb5bc2200e1edcfd05d130a17d0e	2
31	e5e03752e06bdad46296a7bf1b4b5638	2
31	e7c3e6ccc044909bfedbd5d39ffe8cc	2
31	11888f600dba61dd7f75ac3a10c66b15	1
31	1e16b50174e36f05d1b8154e60cd741	1
31	23b2a5fa39817688a01b071728deb580	1
31	2817026fdf8b3bf422a2fd8df63624a7	1
31	2848cc933e488063d8c7e5398c031557	1
31	2a8ff58e79cc44e56f6e48045e544f56	1
31	2f8a04039ef46659e8962af9d85eafdb	1
31	306947fc317f33dd0c216d45e00da8cf	1
31	340ab374fb708659f40ac9dcd2880bbd	1
31	450f6d2d78693c1bbbd0e311f9bce390	1
31	46ef573aecd068b5c99fcf8773a2f45f	1
31	50410629859ec8f399139c1f6db28b86	1
31	515353c67459598d41c4835ec37c50bb	1
31	51c994ecc39e1d087072b6daf3c9f6de	1
31	536131cf1b5cc45113a35ec842a1fd43	1
31	55fa1de85502fcb16b85ad9ae6764b4b	1
31	580acc15771b453696f80de92fbd4d4d	1
31	58243f919ad8aab7195a208a4ead4d36	1
31	583b175fdce178d517eb04b1cabeaa4d	1
31	5b4c336fc20b28ab830d74992a3f8f34	1
31	5d0cf43e41a508c38d216bdf21b2580c	1
31	5f757734a8cd8799aafd205f326f580d	1
31	607cef913206db957a0079571d95597c	1
31	628679cd6aa8eef47c2bdfebe175c04b	1
31	62d46707674db4e3a0356d933f6ac3cd	1
31	63b18c8dd56ea3f909bdd41419dd52ab	1
31	641747ddd47e0a79a001493ac7406660	1
31	67af425cbe93876d13aaac597e617748	1
31	6a3caec539dbecd6eab4f97e8171c2ae	1
31	6fa485a2036b7b65f7d003564be17923	1
31	76d8b3b8270286cdd677b26ca24479fd	1
31	7b1f363a07b7f84f3b423820e8ad3e47	1
31	7d2ccc64d4f3cc499ebef6777cbba33f	1
31	88e5ee93f2498acc49184dcc7bb8b092	1
31	8c8a4da3ead012b435377ff5d805e11b	1
31	8e7354a87f2e6aec387837056c93be92	1
31	959f7bb6f74abf0ee5d999c0f6ff59f2	1
31	96c2bac543c6b47632d372296b33a068	1
31	97a0b082bc9398dc06987856c0e2844e	1
31	a1c985eb7a1521cf9e5e6dbc68e12cad	1
31	a2136dc4eaac259005f74f0d03a6c3b2	1
31	a67f28420281977b07cdbfd649dc46d0	1
31	aa14cf098f3f42e82e6eff1706522ff8	1
31	b002837d7788bbb4e4eb34b272a75911	1
31	b10ecdd8ff78eb4511281c297ef268a4	1
31	b2d015e8e762f083f317c0c319529701	1
31	b431d6f45ad7cb00e72f64cdc87a8bb9	1
31	b59d673c61eb363e89ed13d99b544029	1
31	c21948dc9ed279de8f9ed14590505c28	1
31	c22e23ed96dee9b70d0111dfba5d91cd	1
31	c48e0a7055e1d503ee8f9e8d166f8d57	1
31	c566264db613b5bbf23436205f752c42	1
31	cb128efbf405e573b19344392bed02b5	1
31	cd60953fbf0847ffdc60a15caeafaf0f	1
31	cf4de6ca51894294f5f91bcc6c2dec48	1
31	cff925dc42e4080e3139913e5a765d51	1
31	d6a9691b4807ce9a93ac0720307bc5a7	1
31	d6ab43d4ec85ae2da3d0a32f327f8412	1
31	dc06c2c9f18037db2802709e0e3aba5a	1
31	dd1ff64a84e388536d82723349149c28	1
31	dd9611a02cc524fad3ec9efe6479b3b6	1
31	e701086a935e81b5243acc4c723c72d3	1
31	e89ad81bc721212834d89bf9c9ab63f3	1
31	fbf3346b3daa9bfb9b1a4eb0b2d762ba	1
32	75ff414a5290e6ba52942aa611c88ee7	63
32	2ee9425b1a46f27eb374cc4f4e1d83bb	16
32	c8a0e449ea36a1b26b8838556a83744e	12
32	29da61995fbcbf211c563f96b1e87f1f	10
32	10d6725c69b8e19ac631fe65b5213dca	5
32	78801e608a652ca1526af738cdf747d2	5
32	b49265382cb1e04f62595f19f7a52c78	5
32	dccfde5b678e523e8ecc8207d460237d	4
32	f965807898fb9a6d9105f70ebfe7738b	4
32	ba3f27282ba7d48b31229d24dbbc0395	3
32	d0f24b2c39b66603e15b9a6bf498c9f6	3
32	1612b4d3b5a8dbba314a65435eff7799	2
32	7868f57698cd13570663faacae0946b1	2
32	7ac35e6d1419b65888b88d3b0a497d52	2
32	88864f562b0cdaf633ac7d27ac23abd2	2
32	b61d61598a88c35c52e803ffa57645da	2
32	c0db317250136436007c1c13eb444df3	2
32	dad3fccd9b444dfead951b9d8e0f26b0	2
32	14645905482d5150add313a84f53de56	1
32	2959e4b913ffcea18e75545457649523	1
32	3b3d9497a57f6bd8ddc619b047dee27	1
32	5800174ee939ce76e45d4e85375bf751	1
32	6208589bbbfe37216cce5fb8ef8c986b	1
32	6295f81adbb22455e788cb738ec1d386	1
32	66a9c3c16b3535172941b87eabd82947	1
32	68463b2d393a201977edbaa8de72b36e	1
32	6bf4680d29fe23e8a560972cd583ea10	1
32	6fe6b3dc9e91ec2b8d23a9d123bcda4c	1
32	7e1cd7dca89a1678042477183b7ac3f	1
32	89f38cd7e5ff60e18ab109f85c82a48b	1
32	94b6fe03dbbf62ab003352b9d457f6f0	1
32	b26a25f6e2df376fbcedac76c29a2f5b	1
32	b42c12bdc05ea5bbfece86614dbca5b8	1
32	c3a540903e2268c5ecc84555452cb92f	1
32	ca8f7884831f900b256d13cd63a4a15a	1
32	f1e841fc92ffa9e4a00a994c7651135c	1
32	f852fa73161a104e79aea5a9d0b2d889	1
32	fb71fdeb400cb05e019d3baae6ee844c	1
34	5b30346d8e28b1a999b06f8c9ba70c4a	87
34	95d9c40c61c076c688eabc93a6511e79	47
34	753d45691c5a3fdd8fde2920de4eb38a	36
34	81b110145a475d94daa4986ea935c0b5	21
34	dfa5af901e416a7ef2f1789c00aa2e9d	7
34	2c98695419f53f3dfa8805095a7f7246	6
34	a10aad2e92edc10d436ad2d0d8915561	5
34	af3cd3bb7d85a5fdc1ba65cd30ff9948	5
34	fe7d8d22c444e8f808b6362c6083adf6	5
34	2f8a04039ef46659e8962af9d85eafdb	4
34	676056f97783b09aea51da55b6dbb5c	4
34	77471e6a8d8351fc4e7e3c4426c41285	4
34	b77b43a54d3617315c64344d71232631	4
34	c974a612922557636737e0ddc4bb2487	4
34	2aa8b88feb40144780039b2f922309fd	3
34	612d2e5f5897ae457ee14a6968b94d06	3
34	9fc5ed81737bf8c80394717ac06e2df9	3
34	bb86f4f674c74a681215c6998f6d7cdd	3
34	0c78174218ec6aa74592418b0f98bd34	2
34	4d111645b78cb3517a08db521e77eb2d	2
34	56564b263f58f75a1e610e870cf3081c	2
34	6a47cb188b7d9579235d8d2d256f47d3	2
34	6d4afe0be84994a9aee84a3b98c381c5	2
34	af78b5f0c7b271f97c7a276aed4a282	2
34	d83d217d9d1dac80dc90200f64c38db6	2
34	ee32aef389e8438c9d5027cc1fa148c5	2
34	f40d37466337aa63581af813506d5623	2
34	f7ef30b69d46d72da11098ab07d56868	2
34	1a25b10d31373a91b4ad52a86fe36bae	1
34	2211760a02d62cd3f83a2df786a65772	1
34	22403f51081f1dede1317a0d08c0bc3e	1
34	2390c566c3446711a16c172c887ed03b	1
34	265e181713087b3246eb191378e7fde9	1
34	2b721391ec20a4bb5df69029771b0253	1
34	2c4896eb4ee760d52de6be779d728bdc	1
34	2f6d6e2c83da5bba2cdca4ee50b96b9e	1
34	30666bfe52c7d678a36beee79de39b4a	1
34	35516251bc149168ba5e5693e750a41c	1
34	3d9129115f8f37ab624866721cd80414	1
34	3f124a5611d2ec9d0870018cf1bd54f	1
34	407d97a2b76db149e93aa5f3181ed406	1
34	4350329287a19f40f2935ab9cf3762b0	1
34	4a7c15d68f6bd321874094e3cfd5cec1	1
34	586aa1f0e602c798a80747eefa551257	1
34	5b98bc4e8a7978fe6695ae200fadc015	1
34	5fc3ace948dd538c49173e9997304113	1
34	696717b29bf1bc9e5eb27cdcd057ba75	1
34	6a874936570e6371c027bfe40a414628	1
34	6d8fba6e4bbf8d709e4cc8efe610f245	1
34	747ee1308eb57907c3f1876e3bd48b8	1
34	757c830c7ece0f9f17bc102a103a33d1	1
34	75fd1a0155cc4cbaad5dafcbaca7f183	1
34	76958093533bc0756000786d0ebcd18	1
34	7a68f47a8647435f621cd70ccda30180	1
34	8038fc5944ed52996eba1f23aa461813	1
34	815527c245e4f12fa65a9c495167f35c	1
34	82f540c46ca592a105dad27c2b139a7d	1
34	85af62b1cb53568472fc940343e09457	1
34	8b917dc7aa4847834d3d1d19866fe272	1
34	8bc54b831b69959799e1584090ff3085	1
34	9daf8b07ec605af1a478fde18e4f436b	1
34	9dd650eb603b4040ff52fac9633d7315	1
34	a3d13a839e73b6e5a57347ebd571d695	1
34	a7b0b2590d60768f5df4e8b9c25817e1	1
34	ade9435f15e2056ed328711b30124087	1
34	b5ee16c0577fbe17239f7ce524018413	1
34	b7873306643a09f7b10c970f78714b42	1
34	b8dca381f9d5684ba71ddd49941b40e	1
34	b8ed8eebbd9df879febbedf2d0a1679	1
34	ba08d88bb9ae6f43c0c6db95e5e59e8a	1
34	c00867762deeced66f88e0e92089a20c	1
34	c065a60d99f8f182e45177e3fce1273f	1
34	cd6582f832f7ef759c7d622369e1419a	1
34	ce770a5e3b1d9c295f8b71cbc44608d2	1
34	d0c2e8160646d0115f286e2b65fded47	1
34	d8026c70371bb1267c02921346f90ebc	1
34	d91292b04415e74b6d4c546766b6dbad	1
34	d9c57b18f53298e2ff83d118b53a403d	1
34	e83429b6e76722413088d7648a24f790	1
34	f01d302975440e27d65475141239347d	1
34	f10e94c2564d6a5c13237d92d8c56bd6	1
34	f3c1181d444f9f2ac11b52932f349e3f	1
34	fadf7096bfb1674772b3c70c015bdff5	1
34	fc92bab1b9a49a21f9769f1d8fb2044c	1
35	6887924dfcc62c92c14473ac2d4a4ecd	94
35	18350ff5098d205d2ef8670ad2acdef3	52
35	6355846f4c2ec1ec370b5876917694fa	37
35	bf912cb02b35044148367c0d4bdcbb8e	36
35	d5b75c02943dc4b40b99aab9aff483e4	35
35	2e3eb12f20585f6b170e9130bd35e579	17
35	f3d18787eed5eac0854b3a206aa89f1d	17
35	8c179c0db588b6f42c5d2769f5435805	8
35	abc2bd882d1113a5c7e5ea21105899ec	8
35	d545cf55f7b5a3477bd00c7948281002	8
35	1454b67ff13ebc3677048d5abdcea73	6
35	3af80051a699fda9218d6e0b3f8c2e14	6
35	3f1ef80162c490edd98988a6c0540b52	6
35	cd6ae5b5c4aaf6d4367f0ad3952c9fbb	6
35	d169a5e8f25ff0493849fe55578b120c	6
35	f804eef62d32ab1b2d99a931a662602b	6
35	809cdb02d1f144c60e0de35cf2fa983f	5
35	1b4d7f18d0024e661c7295750e776928	4
35	26e5502ce854a350c5e9ecfdc999dc2f	4
35	3164a1bfc310a5d8604bf4e9023c043f	4
35	32f2008bebb9bd811a6237611e0b0669	4
35	4ff670ef12b26de4ba9264ce90503cb2	4
35	5fa9215034a251a56b0b5e17b330e50	4
35	ea781e11c5fae49fdf33b39819237bb	4
35	1a62551633264fd6c3ca80265c3302a	3
35	3071a7408dde8488277fee7451eb6a70	3
35	5ad79cf40ba3c1acf421ba2728ea402e	3
35	250be9c1f49884f2a3480ee06854ad86	2
35	2c5524e0ec6a5a11807192727f3fa8c	2
35	437077fca40653ba43b76dc5d41674cf	2
35	4ef27e3a51602a23e9a6d6eaed6bdb5f	2
35	640dfabf7bbabf17a5037eeb04dd531b	2
35	6b1245c6c958c73e5a09b7adf42b793c	2
35	79de6af2249059e1c53b47d1336b8233	2
35	8f5a521935ad398faf1977ca994727b2	2
35	b1a1a7ba1d9303d72f546364ab592277	2
35	e99342d5aaa49a683e92b9efdeedd236	2
35	fe7d8d22c444e8f808b6362c6083adf6	2
35	17add450daec08a19f85e32a9df60849	1
35	25d067e4d49a1a8b3712eaa7b6d59848	1
35	27154793cc89dcd40a43d6dccd249392	1
35	2847e54991651b583d703faa89e99c56	1
35	28747d831545d7e838e1058e5ed0de43	1
35	2a1419e1dcdeecee455bbc839d7584d8	1
35	2d3e75bcd859dac3a2bb49489a015910	1
35	38b7f2050ac948afaf72a22206ee78f7	1
35	4f99d14ecf0989f4c7da9ec7c81b2d21	1
35	7151243d9f46f7016b3f0e10875c46ea	1
35	71dcf91d66bf421cea05f89707a07b48	1
35	7dc67be86dd7a0ac774c82146a75a61d	1
35	84efed41a3e1d803689930f5b18a3a	1
35	8a1dab545c04b6cfde4c5b552fe240e5	1
35	8df25a57d3312931c0fece73cad79738	1
35	938136aa94e20cc2bcb5377e2707781f	1
35	9d43d5adc941054f671fee1724ea14e2	1
35	9f01afa7eb0fff5cf114fa06c382bd73	1
35	9fb1d8d55b2ec1607df983ac4cc54d27	1
35	a22c9917dc2a8d16b2b8c7b531ed8c7e	1
35	a75603dbf179410789fe835bcccb5cb	1
35	abdef33f82118b6046da1acf54d005c3	1
35	b7c19b49cc9fdbb7212bcedd1dfb6fc8	1
35	c3b47e79910f5ad940e188d98e7378cb	1
35	c63d6797e872b2c29c5902c1b016318a	1
35	e4f1df2e1ecdb26d7aafe80a36873e79	1
35	e9143fbf70c51f1472a731c5505ab211	1
35	f20c417c62e1a4a3906c9736780bc994	1
35	fc6e7fb086b4013c0567af5d726e1227	1
35	fe2095b078bb7d02ea35c8167cbfa980	1
38	67218da859123b1a35d25524296b841e	22
38	e4c0ded61463239a8fbe06674bf7bfca	13
38	93e7a62b840e9fa03476f633fb83fac2	11
38	e5bb1b952a7cbc7bdf9a87c6752bff03	11
38	086103645de92f7239441067a8cb8146	7
38	551fa9d51e5ea52f3f9419c0a382b6f5	7
38	67a7875f4a7d3b19d14ce169ed700cde	6
38	5e4166e74586f55f341cdeb35202ce3e	5
38	fb63b8413a167b79f48224d0ced085a6	5
38	bcab2e499d12abb5c07baf0fa4660b1d	4
38	147a554dc24e789e74de45633b967289	3
38	22d550281acf7b0dbeb20945ca1df1ba	3
38	2541e1f528828bcd3eb60eef849400a	3
38	495099b22238a71584bd4ecbed4a90d8	3
38	6014d983e8b7568308f33ab50e6fc588	3
38	7223f540720bf61abea6e1192278fa72	3
38	845d55a85b2a9e50e892d2af474a2b65	3
38	1560ba89d804e6fc9992fb589963d765	2
38	18b0a220aefd9f064352a72546ca40c	2
38	27dea8e22cf2160e8e2a1b463a91fb83	2
38	2f8a04039ef46659e8962af9d85eafdb	2
38	34647d1920e8ec92ccf0b0d566c44d68	2
38	76c131a1a22df36c1196a591212862fa	2
38	919670faf38d0128a59b0d965c0b13b4	2
38	9eecb715da99290ab5e2bb4225344f9e	2
38	c8c815515ff872468448ad6a7c4642da	2
38	e30732e7bba3536f60da1b1f00a1b2bc	2
38	ed2a0e3517ee3316f949b04390774ea9	2
38	f56350fc151662ac48b94690c668609b	2
38	fbceec183522f221b8ba818bf87af489	2
38	19e967db1aada53081f7bb3c1dd6972c	1
38	1bb2f90b8a01c4667d7487fae351a81a	1
38	273ebf70b3af91ba23d8b3e4238a701	1
38	2bda9d532440d344d2d52442baece90e	1
38	2e9d4afac326087fa214ad1ba4d8917c	1
38	3227cea31582a07e1047f25e9fa41320	1
38	3243793e1f07eb3ddcee3036ec945a6e	1
38	3d91442031de1ca59f52284770609eee	1
38	493a87c449bafeb6e5b59a32754f9607	1
38	6161edf711ec4e570c7220b7d30fa46d	1
38	6295f81adbb22455e788cb738ec1d386	1
38	6a169a4721ccc26e279d47bfb7ebaa78	1
38	6c500901d0c1fd1e5b1bd3f6304429f2	1
38	7e1cd7dca89a1678042477183b7ac3f	1
38	82d341da0d94e6dacddc737b2168bc3c	1
38	83b0d239e00747ddcc53cfe9cdfd9b3f	1
38	8feacb92e7fd1a27b3284687a30d97c6	1
38	982b9b1d5c17cc4f86b67df0a63d72c	1
38	9e53562febd2f45d382ca54a4aabe6db	1
38	9e675638ec07397156477d1a12b4189b	1
38	a629177823b038410a435bc560125f04	1
38	a78b1e67a0d70288b4f35d7e5c65f012	1
38	b66b521e9fcf0258c6f466eedd21fa36	1
38	bc4fabad9dd4f49ccaefa5c825c629bc	1
38	bf8dea1018fd442e0096a47c46156b72	1
38	c0c890d4f8f18d4fe45acd07a7127d72	1
38	c7aa82cb40e583504a43c09992847b2c	1
38	cbadd38163cff719c4a2292b356f40fc	1
38	cc43a3c4666f40e9a5b2f93e1150512e	1
38	d1aada5b74aaa6c97742f62904400e37	1
38	d57b9718f7e1e71be4c29ab9568a849b	1
38	dbcf7333e16e92e642bdb85c3f418794	1
38	e404779b9873aad159a9a62c9ef7bb55	1
38	e80e8ac1d5b9aaa954522b575a5f162b	1
38	e82c3e645e82f5520c30bdb081491158	1
38	f2189b870f8d2313c25a0ecb2ac0163b	1
38	f46ee2cca8a9c2bc7f3ff2852d66d6b6	1
38	fe7d8d22c444e8f808b6362c6083adf6	1
38	ffdb45317c6410d9ea3725d95d7050ae	1
39	1b08d4c955cf1ccee420c105e36dbef2	133
39	2b53495b5c9c3d5caeeb886a6aaf036e	28
39	ef70c306ddfed2c5e0679540760f7033	22
39	fbc7f6aefe4c240d8256a061ed55bb77	21
39	2fb08636eb4b1d8bb7a95503a140e525	18
39	fe3c18c993d6d09ce7bc05a7ee3298da	17
39	8bd092c019b4ccc8edbba417ac643172	13
39	fb3df94cb86cc87829f98ddeca9924d0	10
39	2e1296f9ea8c4311012f357cd27f4eec	7
39	5855ca3c26f70a6e2249501b31fe8575	6
39	798afe6085675ce66035e2db23737e6d	6
39	92c5ceac35ad7ee13090ed6ff353d70a	6
39	134eb384aeaa1dcfeef9f8520dc256	4
39	59c63c62496b869a3ed104d3e6d0c58b	4
39	9f13dfcc53168700a46281565f83d384	4
39	c507341418540e81a3ec8b86132d53ec	4
39	e411a9bb2838eeb43691d7c24f2d6f73	4
39	fe7d8d22c444e8f808b6362c6083adf6	4
39	1ffd5dc4b95c0fae665024fd7bedf7d0	3
39	310b82d2a553037074f73002a5d65f94	3
39	480ec32b3319246af4d3c9f439898a0e	3
39	4a558c477d156940f380be53f47660fd	3
39	547ec6e4592542850c9f3107163766b	3
39	6295f81adbb22455e788cb738ec1d386	3
39	a416e927812494e867cfb8dbaa33508b	3
39	ac1299b32b0527f89bf244ba364ac304	3
39	b1e36433690112a05ffbbfda3c363bb2	3
39	b8b079c96a6a5fbeab2693d9759872dd	3
39	ba514648bc89879fa2ea5d0a540cb2ee	3
39	bec7e666c8917fabf7e26f96c019b7c8	3
39	c4540424f2ab86bee85307ef01bbd445	3
39	cdfdd040b14634d0d3b8820c5774a54d	3
39	d0c43a4a18244309526dc09938001ba4	3
39	d443a7d533e5531211f279e0ee1cfb0a	3
39	f80c4732ee04e54cc9a9493b79daa888	3
39	131bbbc20e35409a087a58a2536c1d65	2
39	2f8a04039ef46659e8962af9d85eafdb	2
39	4e24d60ad139affc7b255aada9104165	2
39	690d8d35f14ab3ce0520486ebbe030b1	2
39	7e1cd7dca89a1678042477183b7ac3f	2
39	7ef2c323b000dd790cd32a4f021be378	2
39	94ea554adad1cd171ee201b029a05ea	2
39	a88cfc72304f52902959e4020968847f	2
39	a8956ebc85c61970b5b831e1c980b3e4	2
39	aa51d81930abd88b8d20219b3dd64508	2
39	acf7e5fa8cf26a2039b2290ef18877ee	2
39	bd5cb1b2923b998d81ae8b85d5310ed5	2
39	bf5936a1ed995ce6c7578e613f8f5cca	2
39	c00c0e69f84a72fd2b0a16c42f46b4d5	2
39	cb8f2ce12db09e82b2bf0daf53ee8e6e	2
39	ceb7fd47a1db55d96a305db2c9d5b1dd	2
39	e83429b6e76722413088d7648a24f790	2
39	f2455f6f4103c3f4729ba3dd2235a03	2
39	1b63ba4ea9439766a10c61e95dfeda85	1
39	27181f3a66880b23addb66b29e322aa0	1
39	2786e4e7f9ef315c4987610ce380012b	1
39	3a2c56eb68647715b359d717aafd9d62	1
39	3c6500e28cf86721ef431bc82ea6bec4	1
39	3d6304ce5d3f5a0a949b6a9dab452a76	1
39	3f01f0a0335972084f0bd9f66e1ce80a	1
39	406da85f6b9eb5cddd5038a06f2e9e26	1
39	41771ee32643e4c2fe81cddc0470540c	1
39	437fb3ca701b46c25faa199b17b0b33a	1
39	4bf02981501698b324d7c60e839c2	1
39	4fed4a0b1a4b8fdbd80e48dca173081c	1
39	55529cc062f9274f7af5a699d11e2313	1
39	557b8b83e0a1ee090ed846b0e672b683	1
39	55a9cafddb11340fbab353df1955993d	1
39	6946b38299ed8975de92464b33c780cb	1
39	898c423ed623486a4965146149c3e7a2	1
39	8df9409350de1171abe8712f2df5811b	1
39	9537ddd19c6d632cf620ac14117de15d	1
39	95d0097669e21ce2521a418364470fde	1
39	9cb0b627fdc75707799c067f25ba80cc	1
39	a8b415316d8ee7de89770e2002b37c3d	1
39	b0a008cc197ec5d1a791a1e2ded2d3b9	1
39	b170b69abb9f1518e05a415c6674eca0	1
39	b5e1143c92f0a9189accd220ff24fea	1
39	bccc3e4cec13e3d5fe9f7589f72bb2e9	1
39	c356e075c1b7f2040fb5c9500887e54f	1
39	c77df58896ca1598af58ee65a8abbeda	1
39	c89afa29ce8f2776b145cffea1971052	1
39	d452f69e4d836115a61379a320cd9e60	1
39	e4d4f41a0c4b76ad768d64d966605f3c	1
39	eaabbdc0b1cd4c4adf552a645dc4c9c1	1
39	f45413739e2ace8c3263b43edacc03b7	1
39	fcd752d33b1dfca81d5e010c16500412	1
39	fd34c80586e0ee52a481000956e8a27b	1
39	fed520c7232e94da7bee42fd19c93ad5	1
41	72412745cb152f6e39848b33cf6143e9	228
41	3fa1aa642164a633c3a03a5321f37f0f	66
41	b8d5927354da2d939b681b688fc520ef	51
41	8da79fbc613da3cdecb1fd2f675bae7e	47
41	a25cc29e553d6faee4a8e9b72ad5f50a	27
41	42b2cac5b7c9469b55c8a0cefb50fceb	16
41	ac879a6c75275154d809c93ee1837333	15
41	f5319c9d8fd6661a7a7890ae836d0946	10
41	26fee3cb36b88c67724264565f6d3d16	8
41	4ed8fe4a0171a32af0b2be079707387c	8
41	72882723ed76dd678140a87693af9e0b	8
41	e6fb97f874b9e00feae9a1ecca8636cb	7
41	2a14ab41888cb20654689e64ba2a9145	6
41	427e04ba7f1046617d45c4c0577cef86	6
41	536fdfb161c6d50eac5e2f08bb2cf4a2	6
41	62ecdeae946cd671b4c660f2504c14be	6
41	64f284d908413265884e9063071acf80	6
41	5b4c336fc20b28ab830d74992a3f8f34	5
41	8cba20320659d7b62ee628e5c62b841f	5
41	305fd4e80d50fc0e411f01c3c6df3ac7	4
41	314389ac51c2b6eac2e25526984576c2	4
41	34bee3cd63514d24aa4fe0463385abe3	4
41	3b586ce05a76e485a614bce0193171c9	4
41	6bcf9019e3bed421ba5be571e92b37ac	4
41	79b5c76f7a330c554356b86dc0360dfa	4
41	8e55c839f056bafec0d0a817a40c3a55	4
41	8eb8854639e9ee2160d6077fd1efc886	4
41	df27326727e2a85e84adba00e288984	4
41	319a10c697b4dce05184e309565087e3	3
41	513e39764cf54b3651577e8570164098	3
41	7978d285e2b10998895391d5279893b2	3
41	858d28a74ebbfb70bbe6c69bb7940330	3
41	a50eabf3075b0ccb8cbd9e000affd283	3
41	ace9d0ccb38dd32d8bbf0e3e7fa320eb	3
41	b54aabcca053a4b50e6b19344a9aa90c	3
41	f6a6f510ec02cd89b23ec91944be23d6	3
41	20f9eab99c1243bcbc69f07f34406b45	2
41	44e84eb8db4596231108490e9e54438f	2
41	4c0f556e19c4fa5fc211dd70ef210c75	2
41	5fd42908590328686c4f37098fd04e1c	2
41	677d87e139764e35c8e3f37965ccd96f	2
41	7d067737b41ff4bfd2e9454b62eda724	2
41	a26d8d1cecc9984b60b0983c3c0481d5	2
41	b42708857cef6bd2c81fa1af83b0e28	2
41	bdefe3effb73306b89a2326eb3525c9	2
41	e335b5993fde3bfb572f718ca39f5674	2
41	e4f8ee7865d149c4a12fc1557b95f8d3	2
41	e9de74ac7508818eee536775a4bd43	2
41	ff31e1594abc5f888f340d7c80cd8383	2
41	10add6a86a6b03e90bfac8c610334c2	1
41	162ca7ee48809656debcc12125f4d934	1
41	1c73e65c2d9e87beaab2ae485fde9835	1
41	246a968ef5d9df52b5d63e46e8d4e631	1
41	2d5fa49e3c6d83bffb35ae3f370610d5	1
41	341469f7993f4c44dc25a71be348f70f	1
41	3d76afe619fbbc4e52a9f064f659527e	1
41	481411c5ec084739d5e957d6bb1540e6	1
41	4ff90008935f8d88b64b1355f2e167a8	1
41	5005dd422fad332516bf15673a0de35b	1
41	63ab79de1be16ae33648a16a3bb38dcf	1
41	643f13ebec466e506c291f507c835bbc	1
41	688abd452d6bea8b2d1f72684c12364c	1
41	70585819453c595f7a47979f1ccb27bc	1
41	7674de827e91ebed8e3b3569123c457b	1
41	771e14f818b78c81055910e7534ae91c	1
41	7c611beab94e36cb14962cfefe6f720f	1
41	88f67e49b0ae87985fccc4afba547219	1
41	89dd6ef08562daada6ae29276a3e161	1
41	9508f72eb2ad6eaf0c4b22eccb7874ef	1
41	9b22e0038e44df9c83f415381a298516	1
41	a52b46a1c435e191b2fee7f83158972d	1
41	a94b8a23261d26234be92dafa6202e5f	1
41	a9e5170cb06e337bbafdaf868dbc25e4	1
41	ac953eb93d4bd621ed4a9a910c1b281f	1
41	adad19a297daa475a74148b8d4e85673	1
41	b4ae20010aace75c7dd5ee873a18f1d6	1
41	b7a0866eb032cf0d3f015bc0427034b7	1
41	be401ce8844b39c9974f5a53512f88cc	1
41	c116a85878bd38ce941f617320fbaf7d	1
41	c91f50eacddf8a4a8f38deb385e20f53	1
41	d66fe581283bb79452d4898a05fbacf9	1
41	dcbaeda83e6552f6f26c00ea6724690e	1
41	e446a74399ed1b91a81b06582efbb111	1
41	e723936378eeb1d5d73a7b3104b5298a	1
41	ec611790be598fcd186142d803cda1c7	1
41	f147ac69cba87e3e8c27cf653cc172b	1
41	fe7d8d22c444e8f808b6362c6083adf6	1
42	5fe7fd7b059d2c9ea5f3bbfabda1b355	136
42	cc2677841bd476ddbac210449d6d4954	59
42	adb302fb6416c051dea8ac92be319bb6	30
42	7f5e4dbee34432c81503772ee157eb30	12
42	8155292b8e1aac6dfbed7e611eac27ae	11
42	784a3c570d4482ca12d63a10c4de64f4	5
42	24857247fed11e0b8b1c777e6b6d96c0	4
42	2cf7f76414ec024c08a957dd997e4b20	4
42	54080dcfcdf3764030592da06de27547	4
42	9aa6d09e3e6ca5032e6498c0590669b1	4
42	31dfe74671ca82d75c1bbf25c6fa9a6f	3
42	536131cf1b5cc45113a35ec842a1fd43	3
42	3b9298bf0d9f762d3eb3ad96e37483e3	2
42	7c9f4df6256f1ab8f129c9257de74167	2
42	1148744bd0757ae7b391684c56ed8a57	1
42	29191314e744ddd7a33d269a1966ce17	1
42	334d12a70095160938c768efe93102ab	1
42	33a2c8bac6e4a90b90fa89067ef2a1f7	1
42	4fa8a99e20bf3ef1940f1c993aa5068a	1
42	54d19fe6da3929745f748e9ae702331d	1
42	640a6118cfdc19fceae778dd68de5b1	1
42	6af0b7a570b7a6972410e134484dee1e	1
42	721eda37fd03b2301e5326ac5e71fbd9	1
42	7579aaa918abdf3cc66ef84db11d39ff	1
42	7d7bb70a1e0cc028251c42fafac49b8a	1
42	7db55c82b30c13c76c4c0e071e2d9cb7	1
42	94ea5b87767bfde92bf6c43af6489eba	1
42	a53c74a4286207db6364f3812b504c5c	1
42	ae5818fddf1ec852216d291a214a134b	1
42	ca8e84685d117f3d560ecdea8e4a23f5	1
42	dd17d8ccdf4e89c2f221abd42467c685	1
42	f455e3801e3e2593b95b4c9186d428a4	1
44	b05ff09ef2e57954f3781b88c0ba6d4d	69
44	71ba9f8dc9a68f51676aaadb617117cf	39
44	1886ab17ff317e22a275d49b96a8a6c8	17
44	7edb123b07d4699d0ae651d72a7ad8ca	12
44	4217d6ed8e83ae67fb9f4930b866bf66	11
44	6295f81adbb22455e788cb738ec1d386	10
44	2ce2e19a73f0fe0f52980bcb612e5ddf	8
44	7d6bbee6fe3448f1a88dc0035cb81444	7
44	6355846f4c2ec1ec370b5876917694fa	6
44	25fdd96c4307f38f31e99e9378369e38	5
44	9c83899fd528d0fc270b5be7e0fd19dd	5
44	ce0d6000b082e02206d7e708e1a6ae0b	5
44	63cda2aa7a2f15d01f1b9f821e2a3530	4
44	8a89a32dd29927c5c4d53df5ede0d22d	4
44	a55d0929d072c21305e8491cbf0d9f5f	4
44	31f2ce8ca0e3abfc13cb0f58d5202fa0	3
44	4610a2830b5afdd099f61115a875710c	3
44	5185a666a656344ad880b915b812e052	3
44	53f6d99b0d2f21275eac02c277245c19	3
44	540a7b7754f7605cf5a4f1cd95760a90	3
44	5ec207d7147ce43b079e02d7efce104a	3
44	a0674f8c52bfad9d56384588b02b8cbf	3
44	bce13e362ba98a53e82c28c36b8e1e9d	3
44	e76af83e968cff31adf66b8a518724fa	3
44	ec5ec8bef5bd1a47fe011569ce8b3267	3
44	fe7d8d22c444e8f808b6362c6083adf6	3
44	32f2008bebb9bd811a6237611e0b0669	2
44	3548d2ea026cf8ecd0df8c6dbe0799a6	2
44	41d6d8c8ff15ab943ef3b9107e9a5b84	2
44	44420d985dcba67ce45cb52507612238	2
44	4e90de32b2ea4be1ec9a7c8bdb290144	2
44	62397748e592c2d6719aa3d5a4cd5ccb	2
44	6cf11aa95f7fc67d8103d462630bbcf9	2
44	e92055b515aecc29bc2a833834c288d5	2
44	1963729bbaeeea18422bb811208ada12	1
44	2663d8d55fd523fdf7db127ab2536e26	1
44	2a6e15ed68f3f334558dec0fc58a06b2	1
44	2a99e2f5c0108b2de9557fa97d71860f	1
44	2f8a04039ef46659e8962af9d85eafdb	1
44	2f8b98f4b354ac1b97884941283568bf	1
44	31694eff26890ea8e0fee36c3af6075c	1
44	33df5373f097265d99237e5d244cc2f8	1
44	3432b2065388fe114947b52163ca1d67	1
44	3d7340dc55b57aa742479477d7c04e59	1
44	3f7046a0ff67364c1f1ad6151103d943	1
44	441ce8110f44c253f4a47fbf6b01d9e8	1
44	4bd4ef3a19d74693e390233ecabe6d0f	1
44	4d5054ed87efe075c4a23476383eb913	1
44	54c0848da8add4343cfbdc89d48bcef3	1
44	57b526775ed7a1bc1bf72e0e3af96218	1
44	5818b50c771ce3941e10d4b2e6bcf2dd	1
44	5b4a38c6805b1e77ccad6dc202dad848	1
44	5e2f6952edd04a1efc55666c5baab1a5	1
44	62de79a0c0a1a306fd440358590daa4	1
44	68c05e4278db8d91ccce89f9cfb7641b	1
44	71b7f1041897b97fa807333cf59b915a	1
44	7a91eaba4b40b18ffa2ed8bbc59a658	1
44	86d1d27a345eaf0d52619c7c3f98a5d8	1
44	8df9d62f7f3732ac74837758e08b0fa2	1
44	9444e3bbaf811056fd337fd73a33673a	1
44	96aa40c460950a44df97e6b16846a54	1
44	97a8103c35c1c2a826bfa91de81a88a6	1
44	98a0f9a5057cbefdce8dd288cd0c26a1	1
44	99ecf8ac5bfd8799d5c95578162c0aa2	1
44	a254e51c932bd74881884e16598911f7	1
44	a356e09f0e2c5c3749a0c43e6133ad13	1
44	ac262b169ca6676ff84143199d772938	1
44	af545ceaba8d0dbe06da19d72bd7ce5c	1
44	b0ad70dd1089f35dd233f01ec90db66a	1
44	b5de726e1fd782f45aeb7f3dd8b8cb14	1
44	b5ef5f7428e28d9d439962fc6628c19f	1
44	b92585e6f6ad6916c02d7f0561a40fbd	1
44	bf7a9b216b96c7a81b4695a963ae99c6	1
44	c6a541df521f39b50d518be1a0fc2c89	1
44	c78b86eaec1368250c62436fb9626f35	1
44	cc44ec19834bb002b4b5a1d128b1c366	1
44	cd684a02f427b1b982eef6d84f5b18ab	1
44	d4fdb2322068f21653e1dc78d4aaaa17	1
44	e2c92b7dad6dd8cff04d826bccbf6cce	1
44	e3e4ac68b60278721a01893291645a90	1
44	e4afe006632f498b286286551c8b9e1c	1
44	ea09e431280c82e1f385441dfe53debb	1
44	ece4173ac61cdcddcdb222a8334130cc	1
44	edd7337111744aad691fce48115efee9	1
44	ef2d000b673c348efdc0f3cf4c7f68ea	1
44	f31258d78c062a43d2ef91ce67e4d25a	1
44	f3501caf10bd197a4ee6c158b7ac4476	1
44	fb0b9c197798563d8e3815a0ffe691ae	1
44	fbe94f51fc67bf511062cbe4cffdeb03	1
45	a062c7a3d93ce72ad77ab9440ea0ab15	145
45	c64e396049deabaeaaa019fec9e660cc	58
45	2d4b1fe62357474e16c229a3cfd243b	45
45	b1794f7d005cf02a01fa9e346c65d4fa	14
45	2f8a04039ef46659e8962af9d85eafdb	11
45	8cde8468d84380f64d64f7a14d602f48	10
45	fe7d8d22c444e8f808b6362c6083adf6	9
45	4d31409f1d52c62fe246701e199cb13c	6
45	67ff960a34cacfdc708b14d51c582926	6
45	64f368bed6509386bfe209e43601b7cd	5
45	69303e8518119efe70787ee7d8cae29d	5
45	8417078f2103a9ef168f881441be6323	5
45	be002688f16ce73447612732c2032248	5
45	532ea1614658652bedf9626ffe0c2160	4
45	5c2970d0a0fe4113dc060d060cbe537c	4
45	890b57854e296894396ed4477c51086f	4
45	9eb072ef79faf61408874170e2a3e98	4
45	a3c2773a15237cdd6638bc593a2e6ef7	4
45	fceeec72fc473159b53353e5751422d4	4
45	342c1edc28a3af6bee7f26b50b9ccd9d	3
45	44da675fcffa27942ab8049af0007b74	3
45	49a76cf9cb891165e24c61e1adfb9415	3
45	68651ada9a66539a5c2c51cb056a950e	3
45	770db4cc3d61643ce7ce2233799b2749	3
45	a27379250a3582cc8bd09af22a8b642a	3
45	a709da531263a3d92f691b799fbd9a93	3
45	b08c7747b2ba08363b81e95788f68fb9	3
45	df9d13d74552a69bd9d986715549f8e3	3
45	37f6e8f29baac55e8bb118897224d90	2
45	39df4cb340dd29bbe2cc6f4d4735ff19	2
45	3f0e26726e9371075821be65a4dec679	2
45	5163c12138d9329f71168d75b61e809f	2
45	5a5e1a20d8c73d0e785554c9551ec5f3	2
45	5d2bef19291c6d752960e2b8e7133d04	2
45	6d5a3ed34d2b30685861d3144d53d93e	2
45	6e1e5fa26a15c1a2f533591271b5929d	2
45	702b849288734f34e24c8752d9b16c28	2
45	7deb8e85c9cba77cb194496d2c1aa7af	2
45	929db2796f6a5c6eb918a566e680616d	2
45	c3adc8a7194951b3f16972d7622ba859	2
45	c4417110fd3df84c98dfc045d8a9f3ab	2
45	cd1cc5b8423895764e8b9f5c966cf272	2
45	e9bc3cd23deb36aee2982289c30ce4d6	2
45	f6708fcd17178254908d1387906e32af	2
45	151e9ade5de9b0b5244b42372be886b7	1
45	1a25b10d31373a91b4ad52a86fe36bae	1
45	34c5c29d5d0a605dc8244baa8a43f04f	1
45	350b04d7c90407db74af8f832ea6a8c7	1
45	3892f40f8456285de75405e0a2920e45	1
45	50bf464e42fd81b9253cac8e1b325e1d	1
45	5299bd22a5a3d1ea252b55ee098295f7	1
45	54d18eb93f1959d177b444fbb926ba08	1
45	5daee8813c2ccd067e2d3afaef36c51d	1
45	738b97bf2377625a9308a6d2b5b9c49f	1
45	7b3decb6161da84e455babc0d4174f05	1
45	82271f24ee4f2b670afe1a1ca09cd30	1
45	86e26f716f3c997a5f3f863fbc3cc79	1
45	8770612a6d79810ecdffc72525093c7	1
45	879294f866d4609d3706e2ba840093a	1
45	8fb521781cc6cbbd97bb1b3cd98e3314	1
45	9119bf2cdadf2de2ea1b197fa662b22e	1
45	95853bf915e4067bd5f1857d61bf1f37	1
45	9632a203df8e2ae22c7359cb7d7e8747	1
45	9c6ea608875be165517afb5e35768e8a	1
45	9ebc045e90471781fdb548c39a519bc8	1
45	a4b691321ddb5dec51b30ef183b0a7c4	1
45	ad1941a937976f921a4c731b65f3de06	1
45	b17a88fcb3138643c942d6d7d64da4ea	1
45	b5de726e1fd782f45aeb7f3dd8b8cb14	1
45	b735859bd8c088db9f18a74c52485a8c	1
45	b87c4a944ee273a8bcffc73fbd784915	1
45	d109a67fd24b9bf777712fdb15a8bd24	1
45	d6737ef9a168d36081ff972b82a8d402	1
45	d80e1f710594343ba21704bc70276826	1
45	dadfba88de4f0f37a0b9f60544ccef64	1
45	dc9707f2590a5ab8aacfd271e2a85bd0	1
45	de71a14d47cf19675461cb52adcdfbab	1
45	df27326727e2a85e84adba00e288984	1
45	e27f136b52e57f715e95839d98d30c5e	1
45	eb32674a0317d56f0d18e868c7e6b942	1
45	f3aaebe30780973a2bc0bfcc38437a8b	1
45	f8bec1fcc4597a451520e80e423fef23	1
47	176577f07de42298c204581415ca579e	113
47	f76e60c97b41262d9efe12fd967effd0	51
47	babdb464bbe554bf671556158d523bab	8
47	d1c7963e63a48ede66b8d1d44d4d84ee	8
47	f8c803056f795bc3edf0cf8200b1a7c2	8
47	351f308bac84aca3ac6bbb4b2005bd5f	7
47	7bfa46a4b603a28b90479385410218fa	7
47	4b6413e688a6e107223e0c09351a18d6	6
47	61012b7f305451b38357e66040e158de	6
47	f10a12145fc130275b6444b94870b2e8	6
47	fe7d8d22c444e8f808b6362c6083adf6	6
47	a3e5157fd2de8d671eb1080ab00f2e75	5
47	9fe299617a768fca454162b089f8dea6	4
47	b2a4a5511cb4625a2f0f283e94306570	4
47	14d0ce7c08177ad3ce98442ac29eb431	3
47	17ca54934baf9f8cbd5cd902139afdd9	3
47	24b1b5d34e45127ce1a5086562e43d97	3
47	2f8a04039ef46659e8962af9d85eafdb	3
47	622faf41a6a345a4cb89e7932c729687	3
47	766ab7e7d3cf640b35ee403f18b43f72	3
47	7bd70092968835b12782e115b4982c2d	3
47	7c488511453e9ee4911222249393879c	3
47	a0698804fb4cdd94015556a0a7519fa4	3
47	b3498d23fb0717e44e4fa94001008c9e	3
47	c3497a6007fedc9cc3c34de5aa6d9a0f	3
47	fdea90409074b5e7cdd32451e5d61edf	3
47	3525913f9e9ca0306a88703f90bc304a	2
47	3ba236b380350686ff707781e9f8fb05	2
47	4fcf4c93f40d9b220e0d6e3dde3e33a7	2
47	52008eaf6c4fa7c64516f8b0cffeea9e	2
47	60327d98744e7796ad9d5ddfad0c78f1	2
47	6f231b5ec488ec920df725b567089a51	2
47	85311d7725e15535b3ad71ba3ed3d5a7	2
47	945ea2cb510614ad98848842a3e3ddc3	2
47	99692901c83a23c489db0be2ee7f3ef3	2
47	bccf073a2df9ec3fc6b28a464bb859c4	2
47	c352665d0d1f146b3a532d34f6e9d422	2
47	c95dda6ec8a3aaad10df3995a61cd270	2
47	d11586c2b6c33ea29061395f6f0e4ab	2
47	ed1d899d198486b31c159124ef296ba0	2
47	1124070180e1c01fe455034d613b2807	1
47	12d91ad4b61cda51c9be8a76480dc871	1
47	167fe700fb77cbd122b50e04c18cbe65	1
47	1a27c965408dc31e42e4019d57a3c2be	1
47	1b4bbff4fb8cca920176006a44011883	1
47	211941e186a35657786563b6e06a73c4	1
47	2f3cb68ce69911981fde517f3b364106	1
47	326e4fdaa8823e8c0a51d8c3f6b2f5bb	1
47	39f3038c13263eeec1cfb4f0c89af295	1
47	3a6b1ad29cb303a994bb5cec59d384ff	1
47	3e709368b9ea74b35c18e87fbf7e4e63	1
47	41d717dfa1ea86ff2d7cad35860519dc	1
47	434384b11dee3be3a33e61721cef200d	1
47	43eda6cfd61b0e345c28c18f0b41b662	1
47	478019306b5af15fde6993862e259f68	1
47	4e9faab78362d0f653c1ad79e9238ffb	1
47	4fd549fb1aadacead4958718d7943629	1
47	5f7cf3a266a18082452cc4978df9b195	1
47	5fd8c8266e591615b1fbfb89b407c1c	1
47	66caa7f6be71d1bdc22a83c7cf054003	1
47	6973714025ffdbefe20f1e9d262ed2fc	1
47	705f719cda841b8cb61f25e76f3b61af	1
47	7204893d9d2e31194ff67231a58a4670	1
47	7322ea4f6e2704ef313215a7e47da2f	1
47	744398a0ca879e4cc3d3b25af0045260	1
47	8497709cdb89394499e1e30592ec3eba	1
47	90e6717bc93d2e58f0c95e62349c8ed6	1
47	9318a66f42e4e4edfb7439bd7448ec82	1
47	96b15ed73fe5dc65677afa30bde35d20	1
47	9a189ff9a37b51f382dc64deb234bb78	1
47	9feb2a0c8321269b792e7d6e4b87dab2	1
47	a7106cb2585b1fb70241e3c9294a4d27	1
47	aa9611982c590a9a0a3f5d1248b8211e	1
47	acbd71340f8851eb01affcf5b7e5635d	1
47	acd05b225951541d977d5b0d1f03f2e3	1
47	ad2ec3887856e3f6652feae6f9f0b930	1
47	adbcf61818004663b3e5f8c951949031	1
47	ae8901dc0d868d930f0c53a5eeba0e22	1
47	b77d08369e506f8d2e2a71a9119d1e8b	1
47	c07019a304d2475ed16b16143155818d	1
47	c0974d9463157848843a0d2265e0891c	1
47	c10cae15b95149211c72ca9d8a4614bf	1
47	c6951a7fa96af4b846560d96d3d85270	1
47	c768e3ac98651158220b8c55679d9f5c	1
47	cb7fe4c11d8906fcc00ffedb39b1e4c1	1
47	ce37305aae3fc45a1ee2f704fd918188	1
47	d115b820d87aec07d949ad9db18df5ba	1
47	d287aa75915c07f635a3aab256996a14	1
47	d3924daf9cd915311e7ffc5e60bd6e86	1
47	d9d4c04ac2fca527b0ba6cd19a104f43	1
47	df00490e55c1a1c838808ea3ee9f8642	1
47	e7f4bce37097bef36dcbab6e5d71b0ce	1
47	f93857b97a96c09e48a27be00230bd25	1
47	fc777882078ea3a3156f07e780b4b056	1
47	fc81731fdb599913766c2a86f6db3d0e	1
48	96b1644fa900d64758b5f5de5f7f9a20	28
48	453e0d5d5f377eba70d219b78ac7fff1	24
48	9a3164cb609db55e94387ba607578061	14
48	1a29d2d1c5ca18b22284101bec19b933	13
48	b486078bc9f6daabc3ac003db16069f9	11
48	2470d72c7caf3271124ae53d8ab412b5	10
48	9cb67aedd9bc1b8a2ecb106f04174c7d	9
48	fc84211c92412fd21c576a1c80eaa0b3	9
48	188685954f81030bb1393af673a5fa42	7
48	1d017ae3cead5b3e6324107107dacdd1	4
48	21e014c52801648ebe2373a48895ce4f	4
48	5d987a87b77de2d0bc32d463d480c314	3
48	690274b54f360b15e13828093b87c94d	3
48	7b1dd56d7806bb840845dd4187c262bc	3
48	87f3468c1c8f366c3e2fd9d45b1110de	3
48	ec789b42db4e8d8eefbfd8a254c996b8	3
48	f37abdd458d8403a1d1685f5b3c784b5	3
48	1b0db0ab3e7dd155d30accc635d7cd7	2
48	21de2db98936c9e5c76b93ad9300fc98	2
48	38a0861f389f64d70edf96ad43ab94b	2
48	4517c9f92d2a13c94bde2f1bcd46ef80	2
48	45f3f9337e511be390038a831c5f7227	2
48	6064d21b75260c0c2254a2eaa90e2103	2
48	6dcc3289265a47138d08922e3c87fe1c	2
48	6e557a8dd65f687b216804b9368ac35b	2
48	7042981916080a20352c0d028c39c3a1	2
48	829a557ebc9cdc179c79c0d5da40b93c	2
48	89190002700af34e082385929b32ad84	2
48	a02d5f8d7cb704d65d70a82454360ec9	2
48	a6acf1b41c607893e49212cbe1ca71dd	2
48	b5aeb7a33324fba73e96641bac9c0679	2
48	dbc0fa5bf68a9eb246e3fb0f4d4e083f	2
48	de9c706818ae422550caaa6c778ed689	2
48	15fdb242e0a54add2eaa580db5c49e96	1
48	1626bd87c3fad6d4f63514be2bc7c456	1
48	1f540964684c8c1c07e065a7ad208073	1
48	2d6cf1c4beb78c6aff3cbee9ead5a95b	1
48	2ffff1a50a0828cb014dac3514139da7	1
48	3091eda5907344a71f7d0bcdc7942319	1
48	36f781a19926d9d1e55f8164c49208df	1
48	370c6708b7acdbdfcb87d67767939f9e	1
48	4776903ef7eabcfcc207fe9ae1cb4741	1
48	4f043749bc5d593ffa00ca56f61b3278	1
48	50942fd49037cf26fabceb19a81ca9a5	1
48	5102e6bfd260f092cff9ef80955f2809	1
48	67564f3874a10ca4814add995c58239f	1
48	6a49013772bab1b334669097ab11d619	1
48	70cff2c58022e602b08f7bdcc3687036	1
48	7ab7fefc414d1f35136993f43333a1cc	1
48	7eea0aeb6357570e249e25f2f2f664ec	1
48	80d20da9b3bd06a848230111d6af6376	1
48	81b27760d29c20a1935b8d522a1c2c5c	1
48	866051814be7480cebd2920464d8d7e8	1
48	882dd6216b1671cdbe0bafaa938aac93	1
48	8a96cfdcfc5a84485838f1c6b623bde9	1
48	8e2afe24ffe2db235c8ec58c983a923c	1
48	90d511c03ee910a1e56d15557bb583f5	1
48	9af8ecfceadd4b1db2a31554c6231c11	1
48	b86fd20d47101f83d9776053b74f4c58	1
48	bc469364ad43ccbbc237d96063d8e790	1
48	c6101e7f9a445d58fa483c7b98190c6a	1
48	c9a30d6389cd0a3fbaa6ae156c9d116c	1
48	d7544201b991d3e8640f04123baf361f	1
48	e3656e88587db9c2b31d4b2db149bb2d	1
48	e628f027be78a3e9d3705172945b8e19	1
48	e8e52e3e66bce323482a7f030a21917b	1
48	f60700551aee82b0320dc95773038617	1
48	f7a25ffeaef1854f8a258d507eaab3ad	1
50	e47a277e4d6a46765b1acc121232a31c	89
50	e1c251e960a7087c664d5a30f0818f03	20
50	129ec5288dd637dfdaa99bb18cdb408b	11
50	4c38045a2221e3ff0a0bfcfc099139b8	9
50	820c29835bc95e88cc5d566ce98d52f	6
50	b7f64ca003456ea0394fc4c0d737eb0d	6
50	365b1472ed054c73fda92a7078162cf7	5
50	aeab5ab5f1ea864508f91fa973eb1306	5
50	e20397fb982e72307ffc65f75e327c65	5
50	f02dd02a6a542521c63b245af018d87a	5
50	f85e56a92a7a5119279d7e8ca7296717	5
50	15e40fa531534a029ebd67c59fc61947	4
50	4d240c3514a822dda5e7964bda95007f	4
50	7abd37e4dfd4732e952f414beac626aa	4
50	c8f7a10aec7cdbbbf6f19fea6ca56b61	4
50	e4a019cdb87aa75ab433c7e888e2ff01	4
50	eba6d9c1b7a090b490671b75a1c5256f	4
50	f19b04da24ebb039e938c16f28e1d2ca	4
50	1c40d80481e27f20311f5ebae48da13e	3
50	2fc321b6394264330ccc01716bc79172	3
50	62397748e592c2d6719aa3d5a4cd5ccb	3
50	8929e6a55d1613b8be8ef9e1e953f2ac	3
50	a410cbc96d5842b8f73862b330df1f1a	3
50	b2849bac704bc18a6630c5220a7e0201	3
50	b52cc42a1c302b43627d3dda06b12cd7	3
50	c0b2402fa6a1f142a81ffecba143f079	3
50	d2bc7911fa88c6e988ed6d0a63bc4dcc	3
50	d2f1ca9ef90201133462f50391db7ee4	3
50	e12fc0cdec8cdf4ce881402104a63646	3
50	e55bd4d123f2aab88a42f6fe4202be33	3
50	ff40589cb545f7c6c605c9bf1e4feaec	3
50	2602d31f96e9aad4f61d5445dadfbc23	2
50	2f3adc81d61ee2b9dfc00cc510905202	2
50	4b6413e688a6e107223e0c09351a18d6	2
50	7a254532d1c0e9ae197d12aa0c84a61f	2
50	9f193a7dc64defb5952dd33ff9e52c3f	2
50	a11c31703ba3a7214d6f660d521fbf29	2
50	a20f4e234b9d136dfbc7df818a42264a	2
50	a82c3baac5aad8b36283122b420c3535	2
50	a83c8e21c89d4bcaa798bce7c0d11714	2
50	ad0b31f7cf207f24f985264e839f22bf	2
50	b90093649e34a008adf52f79eab961b6	2
50	c7214b3554effd9aa25aec9749acdc9f	2
50	d9e06fd5e3d8004ed5eaa4ddfb28fb44	2
50	e14fcfa3a2124f79d3672e6ab50b7236	2
50	eb58cbd6051ebe6d89c023c54ed25911	2
50	38113d8ae8ff74e0f56d54096d219f5	1
50	460bd86f7fff9512f4370be1d874a4bb	1
50	46bc464b45c06a400b88b20e46f1a967	1
50	50f73a33495910b9a5a644844a815c31	1
50	53528e104dedfd3c1b64d5af4591b9e9	1
50	59e20b7b484446929d4c4d0ce8c0db88	1
50	674f4792528c789845ad8e97c1a75c0b	1
50	6ef54c9baa9883904355f0462e15cf79	1
50	764b250d2448f7fe47cf64cd09a8acaa	1
50	7d0d14268e10ca13c49a9271420081b4	1
50	93fcd7a2c2f72640c7acf3110cdf0d3a	1
50	9606a726d0924d30cb8ca7f56acea378	1
50	9b5dfe81d374dbe843d392dac51d27d0	1
50	a029ab0dc12b31dae140779b913ed405	1
50	a051054c1e8fa5450d5bfe09fd8f74de	1
50	a38568413bd7277d3d3eac7217130766	1
50	a5376435fa7134434b7c05c64e2505c2	1
50	b3317d2ddb974d0069deec95902e3660	1
50	bfa164ccfe5ce2022788a9982649ae74	1
50	df1c2f5057d72e0c8a5696541a932b86	1
50	e19a5154e486e62a370d459ab9c1b6c5	1
50	eba41fd0e03a1f36e3b3a96697198669	1
50	fd01daee52ad53762526ab591dc00ed3	1
53	86d1d27a345eaf0d52619c7c3f98a5d8	85
53	809d104b914fab819701af018b80b6ff	30
53	6355846f4c2ec1ec370b5876917694fa	24
53	4b31aa61a8c92391a8c503c65550a0ee	18
53	9c83899fd528d0fc270b5be7e0fd19dd	11
53	2548b51f710a06449483735405296999	10
53	2663d8d55fd523fdf7db127ab2536e26	8
53	fe7d8d22c444e8f808b6362c6083adf6	8
53	9e5bd44243a10b0a9c089a73be6c38aa	7
53	ca10e97e77f3f76790f3ccc5ea9259a4	5
53	fb0b9c197798563d8e3815a0ffe691ae	5
53	10b416c135554dad635ec6d63436c1b3	4
53	25fdd96c4307f38f31e99e9378369e38	4
53	381b996954d9dcbe7176fe46279b14ea	4
53	6804e8938a3e9288138a0fce5977315e	4
53	6963d7c21eff63479948f2987b8cbc37	4
53	f543b8666bbfff24fb34c4c38ad4cddb	4
53	4ee848732ecdaee0b5dcff3469e00c6d	3
53	5ec207d7147ce43b079e02d7efce104a	3
53	8e1cb16441b31e47d4f024bfe2275365	3
53	b05ff09ef2e57954f3781b88c0ba6d4d	3
53	f70ac2ec81a811c7cf3905c83df9f9ff	3
53	2e5e259e1cd78104ac784bd7b3f16624	2
53	3227cea31582a07e1047f25e9fa41320	2
53	3840d8d0803252a3759f120da716861	2
53	38e4992d4e67b93859a08327efa9e2ef	2
53	6295f81adbb22455e788cb738ec1d386	2
53	6f72d5330cd12e25e658e62d3eb98b0f	2
53	7712a7083c0e65309988bf1f356a46ba	2
53	8a463567f9d1a1506b8e1ebb29f38b0e	2
53	a55d0929d072c21305e8491cbf0d9f5f	2
53	a719f223bb99e9039e72c4e009d3789	2
53	aba584de672870cd9e495766181a56f2	2
53	c3b11065d5fb6b4859436b3974a0f71e	2
53	c8956652590e442f56df0dc02c69f61	2
53	d10a54c172ce84abab8c3caf0f31f0de	2
53	e11d010191652c4a46b9ccd4e9549eca	2
53	fe6ff635cf372fbdcdec3ea5c8b568f1	2
53	13fc397f0c871af4915938de4baec367	1
53	17039135acfff9261ff782fcf9293b2	1
53	19d28c194f5c2f5b0c22daf3882721f2	1
53	1a1d3a4bc20352eab20eb95b294a686f	1
53	1a2117e633d2638c95bcafe40698f346	1
53	1c007841bb4e67174854132ecd6a4b3a	1
53	2bb163c48a8a1e11577c98448f1486e	1
53	2c2e81cd8047c2877d026db50851199e	1
53	2f96cf99c9dbb7335bee35c0332f90e0	1
53	3094a0e52d8584c16a4742ef5d5b843	1
53	545d7f16849f5cd003af00abe03d20a	1
53	58fe027ce67165ef366d739aacdfd96f	1
53	5b87326e4734f9864c67316c178495ae	1
53	5c47d743d44204cc0139758dca2632e6	1
53	5f6d5df9d0e7753f6d12ffd2dac1716e	1
53	634e2f27bc47fb721c50cf28158c6589	1
53	64a09c3c537ac3014ef134291c6d5f6a	1
53	69e2ebc5b6dd6a9abfbe4ac86f32331a	1
53	6ba6326a7ef7b75ff31f25dacfdbc656	1
53	6d91364d0f48f0cfeeaeb3e2761f43b2	1
53	71317c250d0b1e8576a2347ed4fd8b31	1
53	71881a1ab5f4794f02f395aecad9428f	1
53	765716e2a221c3302604ef0aa49e753f	1
53	790000952b8a27b9d09e63c0feb8f8d	1
53	7a5ccdaac3986abb24ed07c215f2ba35	1
53	7b281e803ae15d17498e1860374d8630	1
53	7bcbc3862b647a6def7ef9f74cefc571	1
53	7eaff73fa9702ed6dde98f21cc1d2eae	1
53	80b61c7fb3d6c7ed05b905c9d5f328c5	1
53	87dda42da59ebbb704b5b8080af48bee	1
53	8b0e6ddb4aa774003138dbee72d90dd1	1
53	8ba4ee9708d2a26156384d1f3ce9fe34	1
53	8dc29b7aee445dd82ea4ecc558c8a0f4	1
53	8e2382d83b599e15a0d00694af758be6	1
53	8f60678aca49bb0a546e08abc4cb29dd	1
53	b0fe45384136e843b016e767a1f54499	1
53	b5de726e1fd782f45aeb7f3dd8b8cb14	1
53	b732d4aa480c9e3fd5b392f8aec51e06	1
53	c54f2c34985b02b8be9173a6eb5960d6	1
53	c64e56e5e7508d62ee0d2a3a67419501	1
53	cb8f2ce12db09e82b2bf0daf53ee8e6e	1
53	cd6582f832f7ef759c7d622369e1419a	1
53	d049e0bad190948c7bfce6c61bfa9ffb	1
53	e53269631509ee2dbc180360a551b6b	1
53	f5fb3065fee1685fc8b557723539e17f	1
53	f932961de8d5a1da4bfe6ac591f4ad3a	1
53	fb0bb541b7a488f9aa642293e3644366	1
53	ff2475575a61cefb7328c301b441710	1
57	8901a1b91b595701e30ce763815e2219	35
57	39c8532358cea7d482b7258d1cd346d7	29
57	799bf1a486975626da61436e0e10ad5f	17
57	6e9eea94ee45f9b6e76b1a71b4d2e5bf	13
57	b6505c389534c674f163bc66b5d12a61	12
57	26156d224abd4fffaa626cb119387aab	10
57	e606be32352ab4b933027f9a2a2f141a	9
57	9246a5bb497f201ded450072c6b052c	5
57	45f7101b83e1560841428442de8ea7ec	4
57	b27fa125e583a792fa50d8245cb39600	4
57	b2d4a1c42828eebd3ab8f67648c3c5b4	3
57	b7013aa5d2b97512feb8c5757bf21e71	3
57	d97411cdd6a2cab67dfaf0f1200d12e9	3
57	29c98af66d98c40f9e56d1b0ab981cbe	2
57	3ea682e344467c3c9d5be9102620b91e	2
57	8cb1da3aaec682f599fcebf6ee6e6da6	2
57	a00556f7b6fc6e221c69f37506130564	2
57	ae8901dc0d868d930f0c53a5eeba0e22	2
57	c44c85e18ff87ce3ebe00ef2144445aa	2
57	ced44b5bd84edcba5166a34ef867a8	2
57	d4bc6d8f27b0b86256e967ede6b45631	2
57	1ebb3e3283c04c0aac766a00751f6d9d	1
57	2826089517721b5fc8c4e30bf8a68cca	1
57	3088f2b24347eb9b651ca49f8472b13f	1
57	34d0c67c2beaf106106b262a9b6d2863	1
57	406da85f6b9eb5cddd5038a06f2e9e26	1
57	5a31d9a7c024dea7ee33da005bc98f92	1
57	5e77a10564a609ff09cb487b864340b7	1
57	623ace866babf9556362e197e1444ce2	1
57	680fbf24a0b7e6ef69bce2d5312a9b49	1
57	72f917782ad78164c288db5257413d79	1
57	79700c9492f453a123d1d34fc8db2992	1
57	807186f0ca5636120bc59c8d2f2e9d27	1
57	8d945a7f06685c60de05654ea1b7251a	1
57	aa6dbe1b5508ae0e9f5f909c50b50261	1
57	bb049c6ebe12d9b47ac5a987e295fd4f	1
57	be8c788f237edf9a8e18889c4754bb79	1
57	c62a91111bebc8ad56eeab271a15b132	1
57	cf262851bb18f146e6a8cc46b157ab15	1
57	df3953028b4b60d4e2a57fb5da4c7707	1
57	e2a488d3bf36e5319a2a4a242d3f5039	1
57	e76e5a9dde6d25e0821fb0c5f7847a55	1
57	e910fc72fa28bbff681771a10bbcb700	1
57	f7d5bd9713d6e345ebce7869d848f4e2	1
57	f81f0b9a0f49e1bbe95f83f8312c203	1
59	3eb4f0f3ac7df75ccfef161f0881f7a4	133
59	8bc01013a948f6902832fcfef542ea38	13
59	83278e7cf7458431749af15d642fb429	10
59	6295f81adbb22455e788cb738ec1d386	7
59	abc5315d8f24ce326a8914be11aad63a	7
59	cce2bcf9a9859a1d0d30dc6279f145e	6
59	fe7d8d22c444e8f808b6362c6083adf6	6
59	7aa9dff2a532dd1e8f05282032cd3218	5
59	63ef9d305845620ac3b408ede47056d9	4
59	d3bfc0425c979c832fe64d9905c07092	4
59	28da4f8cebebb6c9a8dc6a3dba8f4f54	3
59	56e5c6d66609202485f554267f9f60df	3
59	6e1e5fa26a15c1a2f533591271b5929d	3
59	9aea355ce3b963120e3f691026910046	3
59	27a49941b4f961b33b9cbe9811d0d762	2
59	52ec3ae774ffd95003ec766fceeab869	2
59	9ebdf3cd1e1a4c1596f9dfbdf06229fa	2
59	23b3720143dce360cb76d4650747c875	1
59	28788ac99c5707ecaf6d259b212d6162	1
59	2eb8727800faf3767c15bdcca340c666	1
59	2f4508a5affd82db3efe77dff2ffb2dc	1
59	3233087c3c928dcf0d1b991f7a7e30c6	1
59	34e8e14a4a19aedce26796998071385	1
59	4b22dfbfe7ca71c31cd38bd3e75fe22	1
59	52dcce3b8b5ed6721fba24491479a78b	1
59	5463b7f8ca9c4b0a3d8722f347691129	1
59	554e77eb4714cd0eb3711b5bf365802	1
59	5a8c7327730874197741e86d15146845	1
59	5dbd83ab1f7a43a9aaa07b29c60408d9	1
59	6c14c7fe8f25872ba348e0d6876896a0	1
59	8284896848c92895e2c517c9436337f5	1
59	84feba2371033a0d6ba5bf05dd6f89d5	1
59	94c98d1098aab643da6a9fa9e068baf4	1
59	afff7033fb3dce5386912fced636d1cb	1
59	c00636bc7e63b81f8c0bba6dd30939f5	1
59	c2dcafa077d35578965cb4a79006b6d0	1
59	c5d0a6900b9692565d65e04d595b0453	1
59	cb2370b70e478ef69152c5600550cb85	1
59	e2da194c56e7935ab2063f4787f8c79f	1
59	ecac5959a89de2a1a6e81e1e21850d03	1
59	ef18bde36abfae3aad07d80c5bae1922	1
59	f29c9c56b7b5b4301d03bf4d65e513b7	1
62	972a5ad9eae6543e76d70576e90c3428	161
62	a2f62842e79b1c7825fddcb1e7b60e7	129
62	529269ef7737a18748b19f5503932a55	19
62	2a7052b91ed1e86ef5565ec95f5ae8c4	17
62	4de71c603803403298a1307c1aa25443	13
62	ebd985bb8831c90688c4bf4a561533db	11
62	6fbcfffdea1121da7bcb3400f485a66d	10
62	c740d5e2be71d436611b33ec6559be5c	8
62	1c74f7fa2adaaa4f3aa4a8b59ac55690	7
62	7c1e7bb10f651aaf34b47c5d27a20fe1	7
62	d10ee05c00d0ce5bb103696cc6463437	7
62	41a8cffa2626e434ef5b48c43e732d59	6
62	66b44a2b6cf028a4ccbf86a5a1ccda10	5
62	38ed2d4bd2d4bccb47503710f60eb752	4
62	8b573c480fc9497d5d8bc6af5ffe6f58	4
62	929c191f768bcbfaf322da3068137d2c	4
62	c2d7c0bd7299bf846ff6c542a067686d	4
62	c9026334b864135df0fc24ab7582f29c	4
62	dbc0a25927257d5985f89a73fc011caa	4
62	e4a8efaa74b3232128e7b5eb9ac4df36	4
62	f708272150f0760b861de0d37bf627c2	4
62	fe7d8d22c444e8f808b6362c6083adf6	4
62	1380dd4aedb183f883ceb8d0679aeb50	3
62	16803b0f86287f91304aea4cb3ae75da	3
62	1a79a2577498db6046723a87fc14a237	3
62	274e93c1f8f0d9e964dc02b4f4afbe19	3
62	463dc2ea6e4bc7a54f5ac7748b359833	3
62	6dde5c250fa5a7637cc0009ea8b54f78	3
62	a53f1a1bca82f3140199a7c49f341040	3
62	c7522cda27eaf92b0faa114fa6691e9	3
62	dfc808920ab060a1841e1d29098f1965	3
62	f2733fdf8db9b5715a66cc3082cec866	3
62	16fb34f32fd335438457c0dceff9004d	2
62	19b2379d99b1845d797022149485f124	2
62	270e2dcc88f028b2801211b1fac374e1	2
62	2e7ef96b5600c28c1c70a30869e0e148	2
62	69331dd464ddf9548ffa34d9ef1ffe9a	2
62	6e66fb2ffc66197241ff2901f9e71956	2
62	730c6f761d8ddab44bcb076b2c7f9132	2
62	78eadf6c5e1abff5f2b915a94a80dc4a	2
62	7fb114b2bc81cd2577ec49d4743d1eae	2
62	8f782a7ba586ac621c936b8c456f39ab	2
62	93959cbec06fed684818c7e804dcb13f	2
62	a49099c288a512c3e2658f4559f58022	2
62	acf91db72bc698619c04a95937d1009d	2
62	c6d96aed23dbf802f18ff45d2b2d1865	2
62	cee68adc85c82991949e66b43b5d329	2
62	df9ac668b31cf7b551e1f2b79a415a61	2
62	e3b3024e41c871b3e1a14777012e5a32	2
62	e83429b6e76722413088d7648a24f790	2
62	f78b0c6bdbd142970f4a684085f277af	2
62	11fa2c7e3db9cbf79dfaea084c0157bf	1
62	194fcfe3e47752880e17beb16c01921a	1
62	1f5b23c96686c20a8e37742df68a48cf	1
62	1f7b32211b2e7756415eae399338ab30	1
62	270f1fcd9a7243c55716569927cdf2c1	1
62	2b508d93149db4f7d3a897e964580185	1
62	2c2198ec299f4d47564e71a357e97d32	1
62	318a276fdcea30257a48a7b420649de3	1
62	342911045e9dae6fa4306fb2966abd3e	1
62	3607a4fea337c1fba0ed5d7ae4a54713	1
62	376857cb059b405622916f211e7695d7	1
62	3a35fc5bdc2ea27c0ae43ba529e5f4c4	1
62	3d2d9c84c6f37474124261b4a5eae599	1
62	3d6649249d6b8f3117082143fbfbe280	1
62	57a7921dc4e30752b160e019def5d9a3	1
62	5a0ba62ecc1a81fdaec81811b175d137	1
62	5e4b23ba25d993b82806452975dc9d81	1
62	5e9ca4acde7dd7540c7b87b4aa145a7c	1
62	681cccf0b670cb690dcf519a410a6c75	1
62	6d0d40e93541cc0525c9fb6c34aeb150	1
62	6decd668702f3fc201d48406ca125400	1
62	6fd1621ef68a797da2eb26d6685e240	1
62	76fd086f268cecdf4ce5fb38f1f2fa0d	1
62	7863b007d8032b7bd079b95457262543	1
62	7c4303ec6f6f702f9141eb5b482595f6	1
62	8a89408310e34d3cbacc439283dfc334	1
62	8dd99d8ff2865ada67b849113d799eed	1
62	8eb4cb453fb1d04d5f22c291348ed9cf	1
62	91d95848759610803aa6a0be11511c4f	1
62	9570bd4c17f911e8de4749df2f0a6e76	1
62	9870880557e887c3c105b54d6987dacb	1
62	99a67101d10e3dba8c7a7cec6f087f2	1
62	9b0934f258e090d9053132b0fef63a8e	1
62	9b424ca36912ea436df12051b5053e1f	1
62	9b83d903c24ba974068f3b7538ae558f	1
62	9b9e4af4d50821c1323af3de23ef49da	1
62	9f629b7c3b7c195a2d09876b8b765da1	1
62	a5f8405d81997f5b3863117fd3e32407	1
62	b5de726e1fd782f45aeb7f3dd8b8cb14	1
62	b6468f1e6f5d9a57ef2138e4a8866757	1
62	b7b47d202c0115effed756dd0580c5af	1
62	c35668f533244aad5b43845490aa5f9b	1
62	c89efee1967f011c7bacef8b0e1a1b18	1
62	ce7a068359ab63885697367e5b452e78	1
62	d665f845446c1f84b330b4ee657b020a	1
62	d66dd939b52ff2b6fcf525c8e5fcd6f	1
62	d865c5f2ae864430576a1a0a09592d5	1
62	dac36ff5b0a1f935ddcdced665039b	1
62	e17bbcf04932ec60bce22fb367ee8714	1
62	e27d8143a77f038189dfe7cf8f6dd500	1
62	e799ac5ee277bded460ad12331cf1ead	1
62	e7b9c17ca64165ba4074d5876d4deec0	1
62	f331c698fcdba2c7b04fab1f6bf9e4bc	1
62	fb70fc08e3e09f27f3994a6359317b64	1
62	fecb848ff13b6a1908c85685e8270bce	1
65	ea09e431280c82e1f385441dfe53debb	234
65	9c83899fd528d0fc270b5be7e0fd19dd	45
65	ce0d6000b082e02206d7e708e1a6ae0b	38
65	c96894380267ebc712ac20016265a2e9	31
65	2663d8d55fd523fdf7db127ab2536e26	14
65	5c47d743d44204cc0139758dca2632e6	14
65	d169a5e8f25ff0493849fe55578b120c	13
65	4b05351daef361647c31edae0b5c0b64	8
65	2356d9b1c7b048973a10db4ffdcf9c98	7
65	35d183003c647a3e3943927d99365cba	7
65	67c0494a9a281432262e6bbb3cf30688	7
65	26e5502ce854a350c5e9ecfdc999dc2f	6
65	8d945a7f06685c60de05654ea1b7251a	6
65	37011f24581820d0d3d2c83cf5c4cd71	5
65	6295f81adbb22455e788cb738ec1d386	4
65	1886ab17ff317e22a275d49b96a8a6c8	3
65	193639e22cf66eaf70fdc485cda0ee85	3
65	3f5b177272cd65462578f7cf67a14e9	3
65	724ae9e3596bd95cd590378567cdaa3	3
65	d909716fd34412622feb01e14f05d993	3
65	e411a9bb2838eeb43691d7c24f2d6f73	3
65	3227cea31582a07e1047f25e9fa41320	2
65	43784b70bc34bbbcf2c08398bf21ce25	2
65	a719f223bb99e9039e72c4e009d3789	2
65	c9fa34e2ca0172fa000166637682b412	2
65	cd6582f832f7ef759c7d622369e1419a	2
65	eaa1eeee2d495ff43ba1304261cffd32	2
65	179cf136fb64319255a86a4a5e9f9e84	1
65	28985dab9b68ede8fd0f3ef68c70cb1a	1
65	29be0d36067854864f61085833ab9217	1
65	2e5e259e1cd78104ac784bd7b3f16624	1
65	3094a0e52d8584c16a4742ef5d5b843	1
65	63cda2aa7a2f15d01f1b9f821e2a3530	1
65	63d8b7a6dff114cd08528d57b585e1d5	1
65	643f3e631288049290e241bca127794b	1
65	699117a794ee2b52ad644f5d77b8e00b	1
65	767418b17406fb387a36d4483e776962	1
65	770fcc4fca8727e4add6de2cd8c62a4d	1
65	7712a7083c0e65309988bf1f356a46ba	1
65	7a2a07eee8182c8f0cbe329e98568433	1
65	7e1cd7dca89a1678042477183b7ac3f	1
65	7fb6c44c1d98bd0dcd573046f00f4390	1
65	86d1d27a345eaf0d52619c7c3f98a5d8	1
65	8cbbf2f485b39d9107d856296ac33f58	1
65	8f363246610900535932e60d5423b321	1
65	a4b691321ddb5dec51b30ef183b0a7c4	1
65	a55d0929d072c21305e8491cbf0d9f5f	1
65	b06911f0dd2359649510a6806902c268	1
65	b07ead04e2305f8fc100ca97164f4ecb	1
65	b30ba4d7b14af56be3f96308c97670dc	1
65	be7fdf1cdd937630e54d897133907b13	1
65	bfb0a4a0d29da281214516a2568f8935	1
65	c6e5b75f8ab72fccac82af450b7dfd54	1
65	d4bcf77ce16bf4c939d7c4cf4eca3a9f	1
65	d98cf543e0ce60b2b13a53b4183cc253	1
65	dccac7eab707a3a18550ab23d39e796c	1
65	e4ee982ef70982366f30c221a67de757	1
65	e6f55b046fc8bf37db3ab69405eee967	1
65	edd7337111744aad691fce48115efee9	1
66	d0be89c6eb27ead223fd62ebae4a2bdc	56
66	05ef49b4202ce347bb155278ec2dc78d	48
66	adb302fb6416c051dea8ac92be319bb6	21
66	439e112eb8ab3dbed20e0ddd5964798b	11
66	1148744bd0757ae7b391684c56ed8a57	8
66	ac75c103c40e7ee7053779045d02c5f8	6
66	b8911c0d7d25393024207af056d1345c	6
66	cc2677841bd476ddbac210449d6d4954	5
66	f93a249455e3cbccbfdca19d4ca6cef4	5
66	5a4f16dce53664dab9796d78c603944e	4
66	d5b24b1b33717e889fe93b70a6b83d80	4
66	eed3399603e0228cb7f55c82e7544c67	4
66	55c5510860b786011d007dfb6828f890	3
66	268da3ee55334dc32641acb370a918e8	2
66	380a02e2ab01819c0cc660a4238c5b7f	2
66	477b9445d377d3ee83e4ff2f2f98b325	2
66	536131cf1b5cc45113a35ec842a1fd43	2
66	6d8954744cf5d5908d2ab233a594b926	2
66	877c2abc2a702ed443477c9f2a0d37c1	2
66	9b0934f258e090d9053132b0fef63a8e	2
66	b0f013b5173890be87d0ec10966edef0	2
66	bdf72960e84a2141e46a8a695d059301	2
66	c4f3e813dc95f1435b7159fc8fc5a539	2
66	d63d6e2384f2b495894b940ba95f398e	2
66	d95955a062bc5b45ee94fe3adc02983b	2
66	1c5701c44efc11ec6859df5f83278e56	1
66	2502f3dd56361e46c4d5a45f32518911	1
66	279ead7f607302e6736b668c0601fd38	1
66	32eb8dca410ceb3540734558e6bce583	1
66	334d12a70095160938c768efe93102ab	1
66	414c193a7e7b0dc54b99ddbe34b1f76c	1
66	5f6a9ebcb80bfadfc32bdfbd581e98e2	1
66	6507518b41c1a93fc53dac10d465efb	1
66	6bdf099ab985e8db817b3dc915df708a	1
66	7629c1ed0e7e29671d371a6a9693be15	1
66	7671b1f0ea4fedc3255d84ec458ca5ea	1
66	781530a6d0aad83bfbc2609b7da01c47	1
66	7be7a4b4b2c07c2c5143f0aa0b69edbe	1
66	8155292b8e1aac6dfbed7e611eac27ae	1
66	81a5e39e22ed2f37b2c1d6f2e9aab72e	1
66	83d7f7fdcbcc60bce1f441f91054ea71	1
66	851d485bd4675bdffabe60666b72cce1	1
66	87baf18925b2dfc50213f3e974f54546	1
66	8da3b4cc03c3e77d400fd5e17651cdf7	1
66	8e90f539f3e71b7d16a705a1b961100d	1
66	904cce9f93eac82f8aee147d18120b1d	1
66	953af14a984faafff939536667dcf1fe	1
66	9aa6d09e3e6ca5032e6498c0590669b1	1
66	a291bf68c13dd5b2e37b49f53ab24d9a	1
66	b8af5dfb04686d6af8a8b756d5adec0b	1
66	b90ded79a5287ea51801e4a9504c444	1
66	bf8dde86611c4045fdf11eae62e176a9	1
66	d019271ba29e4b9d999e973b71da3df	1
66	d8ea9f76a510125bd3fe604bb0d1b35	1
66	e25cd8b0c086b808918c97ed3d26a86c	1
66	e4f1df2e1ecdb26d7aafe80a36873e79	1
66	ec8956637a99787bd197eacd77acce5e	1
66	fc3da6522e83e880bb1489fcc6505bdc	1
67	ca83b4daf236dab5e19e5f4212a12726	147
67	761169d2f19f29bb3e575ee4a3a36d91	39
67	564b74d3d1b9f6b9eedf2b78070bbde4	32
67	c5a7d272b04572b272b5b397233000f3	29
67	774d2f814f4655baba7b1cc1d2f4d3d9	15
67	7aac2b117d23635a83cfca7df33ff2ee	8
67	2a22f09e765b2774e7ca8a82972ef685	5
67	3eb003637b5ff2753c8a06afc0b57807	4
67	2f249338677ff423714cba6e7a2ba6f2	2
67	58a35309e20ca15ffca9f373abe5211	2
67	5cde7e5e461f09e855e2089604c35125	2
67	68195e2ab0e518a4926b1af99b58e3e3	2
67	75cad8afb5369c451e266a7203e8d963	2
67	79c96b0349a1f166953e3b8e4de7f7da	2
67	e00eb9d55fdcc939eb658e2ed857726f	2
67	f6a6f510ec02cd89b23ec91944be23d6	2
67	fa0df04ba1c666841feea78ce370a3ca	2
67	123315cc7aceb7dcf4580c06315c62e7	1
67	14c67e2a66d9526e0d2d1aa59b598712	1
67	2b2a2984029048f442ba9cfa982eb384	1
67	3dcfab1582910f7c88b35b6b513fdf57	1
67	40d504ddd38ee45928362a8e8ee79e9f	1
67	4850c390238348d81f354fcc4bfa4bbd	1
67	5dbd33f372338813b3823d6dd5a04d2d	1
67	61a63f9156d5a04d1adb9c92cb59d3b5	1
67	6686a53518a8ec0fa5464c8dfa8e2f47	1
67	6fbf5523013e08c8bc9b152d0a6711ef	1
67	9e92a82f22bb4a56ed805a474cf68865	1
67	a5bdb3834f36a784d84d1562469a5ee	1
67	ad9fcf0bcb99118f35b45fa10b77b93d	1
67	ae78397546dfb02a17d013e61d62c656	1
67	ba6df0276c12199ada4f31e2a18e6d95	1
67	bf194f00ba28bc4f98dcb068551db43f	1
67	c4f62b716512eac468b5107fcf3c2ee6	1
67	d58c215d0b245a21076bbe9a6e863019	1
67	d8daf394e97b4a6d053d59743c69f0a2	1
67	dd3b4090bef257c38b0b5f77ee6c16de	1
67	e6b1cec6e5c65d52c1b90169807f1db8	1
68	52ccc4bc0f15b163363df930bc425b15	236
68	ce2611d66f5ebb2bdeca13a36d307057	27
68	c35eabcb06313a27e3b387651df08eec	24
68	468b5f49b948ec7759d8b9a319df5c9a	17
68	514b57c38d5b1059db8c2c8bc7a69843	14
68	930cf6fea984a2e14c6b27a555d27f4f	14
68	2a0cfdb2f8f9da13ead323931daa483a	13
68	4837c79e588202d4280e3d0aae4101cc	12
68	8f4b3f92375b01977e9ee0fbfb771f0c	11
68	17baa0db15dd49f366ed7269d27fccbb	9
68	6c2935ad4f0628723713c8b2d8f02fea	9
68	9656620098c12a65ff0bd6b0b0e57f6d	9
68	c15b2ee4d497a27a6ced0d82011518af	9
68	659a62ffa4cb509a9f952ffce18c86f5	8
68	b3b09d04edf84a5739499497e3ad141e	8
68	41a396ce0d4f46cb514ef0fb4e4ee276	7
68	737050cb3011549d6ad9b409a146ef8e	7
68	a4f0736a233eb798d3320fba459762a0	7
68	fb94ec933cd9af2df4c6430f6b2cc4b6	7
68	acd8e27012a333bf0edd9c91ca6f3991	6
68	c05a0d90907bbc53c08fe69f0fde0b42	6
68	2bfd0b5808adae3dd26f31fd1557b66c	5
68	a824dc964db38aa7788ea43f657e8c8	5
68	b2e0dce2fa926059e1bafe32bc1e5004	5
68	29c97c52dfe941defcf242a361c81dcd	4
68	558ad4d3d0f58ddf06be4c06af4c5c62	4
68	7904527e9f94cd02dcd194461e87e981	4
68	d0ee3e3387b0e3a1f68057f123c240ba	4
68	3138e286a7098fa5ccff4e698fc9858d	3
68	66044daa439803b5c255e19fb8287590	3
68	6cc23e33c2f9760bd5b62d4ff4642931	3
68	e3a161e93c5ad1bb3ec18dafed891c91	3
68	f5cbef1ae0ffb8ac9f66a5b93a2f0bad	3
68	1f698ea427c286743d314ce64fac90ae	2
68	379e4e4fc42e0cf9e81f9364e1cd6ed1	2
68	40bed3a217f412421fb180127376a876	2
68	415bf67d5fcc863a11a96aa077849597	2
68	8bd092c019b4ccc8edbba417ac643172	2
68	8c8a2542291a6a98e02a117dc2148711	2
68	8d5a5b56f31137b655c80bd31a1cc18f	2
68	8f752034dc26c778f0d2deaac467abda	2
68	911aab0eaa1cfd333ed71efddde93836	2
68	a07a6fc5f78903801b776010da5de93a	2
68	aa722341e438a93b19e06da5f86a76c4	2
68	ae8901dc0d868d930f0c53a5eeba0e22	2
68	af018182b624320d446425b18abd85b2	2
68	b226512ea9172e0187ba84fff26a3865	2
68	ba40cab5d158c168b6fbc31715a3f77c	2
68	bc79b41bdf1f45deecbc6f207b98d0ec	2
68	bccc9fea48d2240f1228c9c0dbce4b2e	2
68	c7b52b1e10d3e06bd510c65a09d1f351	2
68	d547322228f0632cf0056c8ba170bfd4	2
68	e453d20c9b15a7fb6c0088b76143f0f8	2
68	11c6f436836f2d56bc941beed7dbaada	1
68	13a31e76149df839627353db88727e5f	1
68	1fab0074170c3ccbf50a64ce66cd9503	1
68	23d8ba371a236830d03fc7fe52adbcd9	1
68	25ba7239076a6ffd9d98d6cd66036251	1
68	25dc215b39aeaa93434b2caf2789367d	1
68	28735251ffec603baadb2b8c2e63947d	1
68	2f362f88c67a58c14ff04f2fa2a5cfd4	1
68	39364242989913740108020628e618bd	1
68	3f42f40a2888fddddea19d331992667e	1
68	4865b561c72cdb3d58a903a80035570c	1
68	4cb75459608252e0923159e8cd0a64e7	1
68	54bd0812f456692f8af300564a37358e	1
68	5687c71aceb4bd9ac1126129841d0bac	1
68	5d3962ff5ef6933bb9cb9804c4e87173	1
68	618e6ae81877a0ce0d589207d589ee15	1
68	6561629c123eacbeceb2183f4d326eb8	1
68	65bfc2bca1279015dc6fc5ea9f08000b	1
68	68e5ac0ff5ded4e71c74f96471bc4a30	1
68	6c34a34700c17e1235beb2aaf731ca61	1
68	6cbb9f1be30a73b8ced14c5a1e3cad65	1
68	70ae9f472d8567e2f52a11582506c625	1
68	734ad00dba4df15519c5c15d77d8f50b	1
68	879403a44ba197f617283600f7b5bace	1
68	8a1a2d19cfc1372b8dd06c85bc9e0d7b	1
68	8c48705ba2d8e0af6d1f9c9cacfaf955	1
68	92c615a45f93d5f3bdf395ee0fa05ba1	1
68	a245ad752bc17fa4471d72357bc8893a	1
68	a49cd9a4f9226ddd74cea594957c6c9d	1
68	ad086e291273df4662964bec582824c7	1
68	b2ef2ebd476721b29a9c2ad57a6aa969	1
68	b31e52bb85cd4cb87d982d2ca2966369	1
68	b3eeac252f71bdf2f600a9d1a5301554	1
68	b57f75eb5790278f994a91661b655e0a	1
68	b5f79003b2a25f5c88923360be3fd987	1
68	b9cbdc5576c5792f571345fd708867ed	1
68	ba921953ccbc5c9662562e11a8b71f4a	1
68	bbf44819c90830e2775fa6e49158903d	1
68	d0c43a4a18244309526dc09938001ba4	1
68	d0c6f0fd542fc0aab3912c7c3827f3e5	1
68	d32fa16e639ab860f8622caad7d21ce5	1
68	d54ec4bd0c8ab9da8ff246f22f7b0157	1
68	d8b8ebc896b760e8a99feb980de0778d	1
68	db431b4c502960c009208a69e36369bd	1
68	e44fadc8461decc8648bd58eb6695503	1
68	e5a9e35b4fa0e692341d5041c329380	1
68	ecc70ba0108abeb062ab30a3c52700ac	1
68	ee1fcca7b2f84b4c9786447514291371	1
68	f14413e24f238cd0809e46e13905a06	1
68	f67347969b36772045cd1dbc2c460e78	1
68	fbbf765bb41271dc8d64674acee3f26f	1
68	fd79d7a267e2a33d8f8383ab279eeabc	1
69	0b024a32c2d7402d376f59a2faa97f3e	224
69	14c67e2a66d9526e0d2d1aa59b598712	193
69	8e72bfbf98dd5bbea5a3a95573323b01	74
69	1e5d495d4dd8bf1e9cec457b5620ca88	24
69	2f249338677ff423714cba6e7a2ba6f2	24
69	564b74d3d1b9f6b9eedf2b78070bbde4	23
69	45c3aad6f2516501924dc74d7d970657	18
69	5ef72d899dc7091d22cdbe9a28bf74d4	15
69	774d2f814f4655baba7b1cc1d2f4d3d9	13
69	761169d2f19f29bb3e575ee4a3a36d91	7
69	c5a7d272b04572b272b5b397233000f3	7
69	a3d5418d773e78102d4c02fe00ec4fb0	6
69	0ee0871d4ba9576cce3e4db0674437e9	5
69	8c5ba7bc05a20ff9dc463feec93da98	5
69	ae6b1aa5401fe3c7142983196d69d735	5
69	2f8a04039ef46659e8962af9d85eafdb	4
69	2fa6d3fdbdc0ff715c6ccdd060015266	4
69	db566821be134f9dcaf039281802d03f	4
69	e4dc74405ef32c494d7a20f7b699529a	4
69	24c7a908581780112fa1ce9bf51f90e1	3
69	3a687251040bd7e7824efe691db1b150	3
69	5d592ad16e293692100371965055968b	3
69	5f2d61b474f2afc88ff1a885e58e0cae	3
69	6295f81adbb22455e788cb738ec1d386	3
69	718776243e9b2292382dbef6eb9c48b4	3
69	9aa6d09e3e6ca5032e6498c0590669b1	3
69	a0165405eb5e47707ef1974bb5d809cf	3
69	f04575feea0195f30aeaadf24f223c86	3
69	f44670c62f8d8a82bc7d5975b3d4b31c	3
69	3a840244f6c2e6a652f5304ad30aa4d2	2
69	5163c12138d9329f71168d75b61e809f	2
69	5e6f9702dc450d738ef05d4e25e73b62	2
69	604bec1610883f74ea567e92e34ec080	2
69	6671fde287a190c23e36316ac91f9ff8	2
69	672397d66f3fea9c4a64c6758d8ac831	2
69	74611a1bb6f5c6683db5f6821856275d	2
69	7e1cd7dca89a1678042477183b7ac3f	2
69	896b14c74504363a174f58735fd2c927	2
69	8afbc6b180dbf11ec0a6c77aa64f5938	2
69	8eec842b44ff70b78cb9216ebe2365d7	2
69	9411d441fda3810f5922ef0acceff852	2
69	989c05ffae21aa9380069b290d911cf6	2
69	9aa8129ae4db5236eb88c420e6a2e84e	2
69	ad9fcf0bcb99118f35b45fa10b77b93d	2
69	bce38dd36defc9681dcecd6abd61a21b	2
69	d653f2a84acf9f526c879f57b8666f0f	2
69	d6b8919c9ede161c352f721d80415045	2
69	d9f924b2ebe10f04454d7b834ba06b61	2
69	ed090b4be59bb133d3d7c1447a38cccf	2
69	ee0871d4ba9576cce3e4db0674437e9	2
69	f04a8e8edd9c47becd3303b2cd55538c	2
69	f66115663c91c70bc242ef2713362351	2
69	f6a6f510ec02cd89b23ec91944be23d6	2
69	161008a6b670092f589eac6bb6704254	1
69	1ebea6d32e8b083acc7601fc1fcc7a0a	1
69	1f88a395c489f1c80a2c1d6cc56e8baf	1
69	273ec1196e31930427136166f9a948cc	1
69	29fd4e388a893d2a7811417c362da685	1
69	2a10ee4aa97cc69e7ebf72f1e465554a	1
69	2f8588cf673561d3d43b6c2c2c3997da	1
69	326fcf856906e25333aa29c80863eda6	1
69	39c3c574982255d280ee7fbf49bfe759	1
69	3d09f7aedb6f0cbecdf12cb34ce21bcc	1
69	4062b83b2343a7c1bba86dbb2fcf7021	1
69	53a389d8f7a41c4fb7f860a94d4139cd	1
69	5e40fa45853d7236322a3a9c3f427357	1
69	5e8bfa5417cfeb2a0f821f87a5c145a4	1
69	5f66f2cf73db6ec2178ca8261ae92dc0	1
69	5fcde7c598dcaa940760fa178fd387da	1
69	6068cc329af407a3a52e37b08efb3dd6	1
69	61af98fed9c4c8a967fd482dea452c57	1
69	62efad69cb749ba1521a7938bc3a741a	1
69	6b0475a4abacc720591f0520ecdbc410	1
69	6e1e5fa26a15c1a2f533591271b5929d	1
69	6ffc3b56e98b49e042368c6c0f480088	1
69	71707187e644e291279c8f2c76d9663d	1
69	79b381e9ab6880bca7e718306fa919ac	1
69	7b8684906369997496c3a7587cf404da	1
69	7c5c0f84cd8a86c4528f38b9579201d4	1
69	7d28e6e0cdd9557d95b0ff5ae21f73b6	1
69	841b13c182e4561d15ce13a4ae53ce74	1
69	8f208bf4038f39d601533ec05f71ae1b	1
69	9b78d2f510c675fcddcb10416a94b40	1
69	a5115c1f7d66ab22368e947c2f00f236	1
69	a69f3fba5eaf8da58b3d734c67ca3b87	1
69	a74d4781052f02c3dc288dc51c4250d5	1
69	ba950f6a8765befb8ea5668b900a2931	1
69	ce6c79c37cc7fd31ebdcbe4fc095abdb	1
69	d28a4f7b7ec72ad6e2e18ed2c72b9861	1
69	d5736147f345aeeb9594fb94f99a8295	1
69	d5cfc8256a44c5e92b2d584aaa829b6e	1
69	d78139081fb3e5e105f13232753ef31a	1
69	d7b8bec835d0079ec55bbb3ac277ac21	1
69	daa7b1893ded3743279f0c240c6637d1	1
69	db078ca31d70a082ca7e85519a9a026	1
69	dca50d8686aa500d6f7aa7bd9fec43ac	1
69	e5e02509a5cf62e0310f466205222edc	1
69	e8fecfcabaaa6040486828ba07739733	1
69	f1a460ebe7e68c7d3b24a3030b892c6b	1
69	f6f96451141f66c5cbd60f6b9503f22f	1
69	fa29cb08a885b3952124b9531fcc0945	1
69	fdf1f549536bfabc60d3fe018c514ce6	1
69	ff17a37a72f2a1c1798ae9325d77e715	1
70	f24e483a3eb4e87b854e51509d62966c	204
70	c2dcafa077d35578965cb4a79006b6d0	102
70	266cc91033879e4184b6c372cb1d9e1b	45
70	7b71729dfd45def027596b0d61350e71	38
70	65eec9154940bad1bc29ef82accca67e	27
70	c1bff143b048ec68fe4f99719ea88e03	27
70	fdbf4ba8fbca6421765eaf26971249e8	15
70	58e55b87f5f5b4127af960dc80a97bdc	13
70	f0bd9a6e1cc221a1fd8f0b4f329ded42	12
70	e8a46919a5ab5254fa7cbdded8d0cc47	9
70	d9f86940f47cdf41d4540bbfb7f73bb0	8
70	6f39806d0e76fcc056d77180159d87cb	5
70	d2b62c3faa5f43f3d749c8cd283ab31e	5
70	12894cdfab0597344c52c025b2b1dde5	4
70	28cb916bd8c610e362c2029acc0ead6	4
70	71181d2864768a9aa092e6a9016c4a5a	4
70	7e54155fc348259a16996cc817f694c3	4
70	ab8cf7082c2e94823ffcb028d6a6f3e9	4
70	de7040bba110231694e2d98176f1533b	4
70	326d6ae34bb0859402ededbaa48017c1	3
70	518fac827d49eb7ada10c50f671aedf	3
70	61399a0aba2e6d0f8ea64fa2e27965b3	3
70	81c171a543dd543808b6aa81949d4ae9	3
70	9ff117d73e94d1aadb419146eb4df450	3
70	ba11d76607d0963516501d44dbf223bb	3
70	cb253bcd2813f5d1983c4f6bc4c9cb28	3
70	148c1060993bd9450e3de515b067495e	2
70	32a9b78c9b301778f6003ad511a7c159	2
70	3547388b61199a2e149849546e5f195d	2
70	3a1712b7abc65239dc9582a52faa6344	2
70	3b3d80abd9c6c8a0ae84ce2dee25a7e9	2
70	3bd4bcefa1018d8996e9eb5c2948cf27	2
70	4b17f2237b1471b891ec0179bbf41c33	2
70	5562799a85a253c26e57d30ce822308b	2
70	57f3f99a3f10934d6eb416a0000d9158	2
70	5af872e927ed94c36866430f762bbb79	2
70	64400a3c87a8a7e8701454e420b332d3	2
70	74b62f8e17c873a3b364ed12b8d8f9e4	2
70	9504d02fbf5b78d2293af22f138781e7	2
70	9d1b54034892c6a8db5fd4a6e5844598	2
70	be1b5a39b6392c667390801a2c599c51	2
70	c4b6c372fee277e0c1a9be2115f0b977	2
70	cd798f510e44ffda06ec6ce31f22b066	2
70	f2443aa13fe8f7037c11904a53053d72	2
70	febfb643ef676427e2c5ac9e26ade151	2
70	134425c2b61327f4626c53b2dbd4d0eb	1
70	1cee7dfa07d7e99a45b31882af7603c2	1
70	27fa1121399d7221074411f3b9e6388b	1
70	2de64b6d984c8e95a7a98713d5c27436	1
70	2f8a04039ef46659e8962af9d85eafdb	1
70	3227cea31582a07e1047f25e9fa41320	1
70	332459f1e1bd0900defc6c38975c7029	1
70	3380a7c29af98631f5a4ce427c300ec3	1
70	34d5ec1e866a5c561d948e3a96566e7d	1
70	448b924f0dd5bbd35c18a728caa51ece	1
70	46c598b27a553a103ef8f70b936717a5	1
70	4a133dec9d531decfed6759b53bd3e81	1
70	4b14fde63b47e9be92ffe7d3e7be9bd1	1
70	4b22dfbfe7ca71c31cd38bd3e75fe22	1
70	4dcbfbf74e72ca44b27c14c00606234	1
70	4e5bb29b3f5367ede297ac367e4d5c90	1
70	4f163c85e6b15914d9dca1bae7c03b5d	1
70	5507c6a455ae2bd51611a44c2f71fe9d	1
70	559e27b50aa88e12aca195266b38905f	1
70	561a0952264f00033d33b141c4d032d0	1
70	57bdd548126a2ee8332d1b28be22e23c	1
70	590ec64ebc525af9805a5565e1eb4b03	1
70	6b3d1efd7afdcaf0bf5014f7d3e08147	1
70	7b904a8e67fd3960bf44743ef84f7f3c	1
70	7d7e465ac817f59b3376e48513770ed9	1
70	832b0a392f94689243cd3749a7446ef1	1
70	83e62243e2a466f7994167414b335075	1
70	86a429e9c39a1a4bb62c3391526b0da1	1
70	8760beeab864120e919a98a4709cb1da	1
70	8ce33705e9c2155bf647a97ce5a5da7a	1
70	97a80811d0e1385590770d7c52f30dec	1
70	a120b9e299da9b28b009154586c8775	1
70	a98a408ffd14e3041ec711b4f56956f3	1
70	b23d92435886b784b1c400ed78b3d719	1
70	b8d65290cd359a0d88e10bcdfecad164	1
70	b8dfaf27159ff9a9158c08877360849b	1
70	ba0a65d5a1983cdf3802cbb7076846fb	1
70	ba69e1cdbc74c0e7a955d540b63dcf3b	1
70	bb36ef000e759a40d5891ce99886c475	1
70	c1076aac76c68acfffd5a62af6dfe119	1
70	c135b454bcadcb3d51e243d309919cf2	1
70	c1bfffd9ddc21b545d325cb9aed3132f	1
70	cba5b54ada9db65bc85877588d10cf1	1
70	d2ff425bc2f4a5d0567972039516c7a0	1
70	d3ef849e564abe157763e669f4eed0ad	1
70	da87b9122fd19a007b894bd104822fff	1
70	e3f3d92d07e334bface43b72626e55ce	1
70	e41bbe86310f1fc5e083c025e12e1d1f	1
70	e72c59ca6a4f16a91a35832f8ee7e171	1
70	e931a62aada7554b492430035e361318	1
70	f1571f52bdd5b37623edb6ff3945f3b9	1
70	fbb4822e7020c6b9d4876c9ca6dc9791	1
70	fe0630bb0674e9191ac47a32d475caeb	1
70	ff27c2cae1c1eaf3b909b67f8a95628a	1
70	ff7204fe801f02f9a4c2fe9ee2889050	1
71	62a68ac13f525eebbe888626b9f9a4b0	87
71	ac92a7ad584ded7d3c92bc20ae131a3e	24
71	be4c3d26802c6bbcbbb529da778f0468	10
71	fe7d8d22c444e8f808b6362c6083adf6	5
71	fb47cb3f6dc79a9c10ce074e165f2697	4
71	794f68cbf7fe10dcee37c7fff7b343e8	3
71	cc4578dbf96fe1ae75f40f4e2de48dcf	3
71	d96b2d1ecfff01d9b7381217b6cbd2cf	3
71	2e3a7acc604639526109021846569211	2
71	a5376435fa7134434b7c05c64e2505c2	2
71	fb38a8720357555f11fae278c2a208f9	2
71	1a9e3b8d70b77ce8fda6afbffcbd02d5	1
71	30bd8a06db1baacc3362e6869dedc158	1
71	357e23a32e1fcaaee2dc37c76a05f5	1
71	70da7bcbdcb935433b6fec442d1922e1	1
71	89923ea484bac22bc160d1357b847a7b	1
71	b1896bc900e18259c08bad46d54699c7	1
71	c0847582045142a5a5ec5ce0055d10c0	1
71	e7fcc0efb94f06ad4433c324e1d30a88	1
71	efc8d49b5326bebe54b9805a2d19aee7	1
73	e644c9452e647ef818a6fc175a2549e7	148
73	b0e53d889ebb4fa6f5e27f6bae381c57	9
73	2aaec20e7161955d13cb60259f760259	6
73	fd2626c5f07c310cded8a104c24e1dfc	5
73	f2678261913978dea845586343cf6bb4	4
73	33137104a7799e6940fdeda460c0a10a	3
73	6dbb81427d40ae295c5a03a71cca57dd	3
73	fabb48a679ee159762bf1f996cff077a	3
73	2ba1e665cb7c243562ac1c2c05b1aa1d	2
73	8fdceeaece20bb7b7c77542a262e2c36	2
73	91dcc3b99c2aefc52825a566d028ee4c	2
73	986cb21867f8d2913a115e878750bae3	2
73	bd9c634e49c748ee1d7face659d36257	2
73	7f6cd2843aea78e4333bfbb67d88a8a4	1
73	9b4c4ca4270c18adb0742c4e588601b4	1
73	a42bcfe5b010da3d954c5e1be1085aa7	1
73	a6bc13a0c111f0d43b6278b3298feccd	1
73	bb53c14c7ae773903392433c2e53a49b	1
73	d370aa09ef489a9a92d8f093142fceec	1
73	e0632a5cd008f5acbc82e52ce32a909e	1
73	f3002601747e9c114a5a98083dac7015	1
73	f828927c5fe22bd983788ed2330754f3	1
73	f9bf42afc03d783f06c7a8d8ec76149f	1
75	b16f78fbabf1b3e041f0556b81e29f06	134
75	56541718dc93117daa6fbaa7e275f8e1	91
75	da61943e5101bc7608e1afccab99aac5	19
75	295f4e55252e5ca609dcb422f3f507ff	11
75	6295f81adbb22455e788cb738ec1d386	8
75	79f4357a2069bb7be677966da7866713	8
75	11222e2d87989f3b2326aee649cb05c3	5
75	2426c81e582980adc6fac65f2193f7e0	5
75	5b300fbe8e35d6bc80464513f83df584	5
75	2548b51f710a06449483735405296999	4
75	3493aa82a3e645fb3d067096d7833eae	4
[truncated: 5,586 more rows]
