# Supplementary material for: Personality traits and ego-network dynamics
Source: PLoS One. 2017 Mar 2;12(3):e0173110. doi: 10.1371/journal.pone.0173110 (PMC5333865; doi:10.1371/journal.pone.0173110)
Supplement: S1 Datasets — (ZIP) [file pone.0173110.s001.zip › social_signature_period_3.csv]

id_mtl	contact_user	#calls
26	34ef7b4ace85c5177829cc3fa74d1ed1	52
26	a0af1d26520cf6ef6fe326d96e750094	16
26	6295f81adbb22455e788cb738ec1d386	13
26	63ef9d305845620ac3b408ede47056d9	13
26	bca4c210e7a8206c5580610affc30f50	7
26	d5f9edfbecf58be64b251dc7900ba982	6
26	83d349f137df143b06a01a2049fbf6c6	5
26	f538be8c6e63a8db72ed803a0ee96af2	5
26	4b22dfbfe7ca71c31cd38bd3e75fe22	4
26	9fc6faa296ddab29f6b4f8911be52a21	4
26	f3861c52854c0d16242de7469d7da982	4
26	29555da6236de29f7dc412259dd73840	3
26	2f486b7fdf42e510d8316207c162df74	3
26	8977a5f7f1c5314b1e91d49dfbebbd47	3
26	d87c291536c42dd426b55d294b0a6b34	3
26	19cb1a9d8c05b5ad716e7e7ab9b3747	2
26	2f8a04039ef46659e8962af9d85eafdb	2
26	3d76afe619fbbc4e52a9f064f659527e	2
26	46818bb7e04968f2f5237bb3f0b48235	2
26	497db0f9e1941fa4b2c6eccc9d9b4bd6	2
26	54265fd11daed46e49d0fe0d45929ab2	2
26	5dbd83ab1f7a43a9aaa07b29c60408d9	2
26	97a264f1603cd33cbe44e67cc1b3d81f	2
26	a68bbb64ab157863cd2912ab2bb3918c	2
26	d3bfc0425c979c832fe64d9905c07092	2
26	1148e954a733cfaf50527ac233e773b1	1
26	1bef90c5761311bfccdd1f59e432656a	1
26	21450575c30d00e86ace7155e65d0923	1
26	25e46389541595ab9c25180b56018ae5	1
26	30bd8a06db1baacc3362e6869dedc158	1
26	440fa58bbd66e357afccd5f7332c8c4f	1
26	44e78ac2ea0e8509f6e14d2e86c0b351	1
26	48e7397c7f09cfd82957ac035f628a71	1
26	5b0f15d2c911b2e41933e827823ad898	1
26	6243676c83812528632f5e73152df44f	1
26	681067906eeed3950d77b8fdf815e6a1	1
26	70229e23e2a9d17436c67fa9185dddfe	1
26	8309fc1e3376654c833776b158d345c3	1
26	83278e7cf7458431749af15d642fb429	1
26	8bc01013a948f6902832fcfef542ea38	1
26	a41baa9f556101f2268afe257a137c79	1
26	a8a1a67cb133529d6f20d75799a55e3d	1
26	cec58be641911866337a067c6dbce1b2	1
26	d159e2c4868d5e02ecd7f2757140fbf	1
26	dd227af032c6b252527c57ce232d93e0	1
26	eb572e092614a0d46595a902be5437e1	1
26	f13f6833c3cd7d993ae0c31e69d3b144	1
27	8bc8e33f3656a89f77b2b6ca7aaecd4d	67
27	8778d5748cd5a5f3d42c600f64ba5575	65
27	6746b6cdbda2f41608fc04d6454ba764	24
27	a3ab239cf9c57c66e0ea48338defde39	22
27	6295f81adbb22455e788cb738ec1d386	17
27	d87850a44243f18ad88c97fc920a35ab	16
27	4fcb6a40b7fe1857c075f095b8637309	7
27	858dab607843e5ef1c3bee6ba1e90dc7	5
27	26ef91f3e029873a3215eafcf247957e	3
27	3a0206221e93d610abccb93681bcdae9	3
27	3c30af49a263385db7de261f84e584b0	3
27	5b4c336fc20b28ab830d74992a3f8f34	3
27	6a62105d9c4868080cb2a92bc0804397	3
27	8edcf1950562c79986020f7211f4daa4	3
27	2f8a04039ef46659e8962af9d85eafdb	2
27	5f52079fea782ecadb8698838ad44e35	2
27	6b5bd976b1774378d1b82423386a50ab	2
27	76e83ee35876564d2bd441cb18f32771	2
27	8f90425d5212579c84ebcabc8f519376	2
27	94f2a874ad1eb866dfc67b572fa5ecaa	2
27	9e5b1e3d4706ff15b72211b398d32498	2
27	a9c28ee10d6788df6241c5471387aa21	2
27	b0e87dbd614eb27490edaa367f074cb4	2
27	f57c8edf14aefc66e754511c1eec399	2
27	10e11d93f596e25ea265d9655a049c55	1
27	135ebff457b89670e29fb17af9e20ea0	1
27	13ec2cf2b60dead09117b85539c16f4e	1
27	18520fce2d68bd70c341b67267b4d5a	1
27	20a8c81622a8d2dded411eb55947ceac	1
27	30f4b356ed81aefecd3b812dc9debc8d	1
27	344d3ed16e9a57661a7a63d7d08a38f0	1
27	43c9f51234261af295544a4912731770	1
27	4ae7aa9dc77bb610c16c5cd60b058a45	1
27	5c2f5144ee5d2493ecc947c6e7c1d2d7	1
27	6c0c34bde2917dbe9ba53505c81f92f8	1
27	770db4cc3d61643ce7ce2233799b2749	1
27	7d8ab2308d280fe3abfa4edc52f65e15	1
27	7e6eee8099ab9d68bd2b64c47cc8e98	1
27	840aec14fb5e97d344f3667943a50d54	1
27	89d7637d052cf2ee107f496c6822bf28	1
27	93c586ffbe7772322f1d38effa3137e5	1
27	98a0f9a5057cbefdce8dd288cd0c26a1	1
27	ad65fdd7e20308a2ddbb45ba71c27ecb	1
27	b0ad70dd1089f35dd233f01ec90db66a	1
27	b3cdb3f8bf082a8042bfdaecdd09b7fa	1
27	b9410b35c2e8ca8033bd4a645f8cfb49	1
27	c0e6bb8211476972e7ba0c36fa27bc36	1
27	cdd35f368d3aee571bc7e545e3894b56	1
27	d72936b32e961a4d0691697b81994d63	1
27	f2c2baf179f48d98b702a7ebd4db982e	1
28	da256bd5e208c4e04f9cffddd5c9f170	74
28	a2684e515d5fb0ed0559a6430315449	29
28	84e8606b76de6806fd3d12a85a64cfec	23
28	29fe56c8b5c8c3c3e9547f463ebfdee4	10
28	427dcade697168db31a53114026307cf	8
28	9f40b7732c07129ba2406701fff0c545	7
28	8722bd0d414400c86abcf148e7faf0cf	6
28	740e83d4d692e37fd3580efd5060a28	5
28	3227cea31582a07e1047f25e9fa41320	4
28	6295f81adbb22455e788cb738ec1d386	4
28	bdf98a2f4b1b017c15b62759fdf59cb8	4
28	1d0bc8dc6c5e66e5c371301d2245e4e3	3
28	7a3ec3ecc10a5d94f896474a44d1e26e	3
28	9b35f22cc35b601a14d7822afd4e86c0	3
28	a3162553b280e631d4ac0a938f2fc785	3
28	b37bbe6264097201b749c5d35c1e2df3	3
28	b5c63060a7268d5692e0b6113d44a60c	3
28	bb8c257304e787cd335fb2efe5304d9	3
28	f8153d55c4f2b9042740ad283ec7f968	3
28	18845fd6b57c2e30a6927ced5ee3ba77	2
28	2d61ba2a1389a8bf3d2de2b6929000d9	2
28	31033216bec7f0f3b2e5d68781b8a5f4	2
28	336ba50a002926dbb68eb48b4d8e669c	2
28	3ec544e7a5e7a1cfb5436315a83199db	2
28	4da490dbffc04875bf32f39785ba46ad	2
28	5181fc3c03aef04977acbe8822d93a3f	2
28	66750725da80f8e854013392bdcb5f59	2
28	718d2b0ea2f908bb9cf2deb93a24dcf3	2
28	9ba290ff320ed4a5b323a5ca3d15a29d	2
28	9e503c0fd2a212d40de63b5387667147	2
28	a00bda35cc72027d1e8964fa2d345bde	2
28	a5376435fa7134434b7c05c64e2505c2	2
28	a92a96a7997591341604cbd3fce0160c	2
28	d63d6e2384f2b495894b940ba95f398e	2
28	d963043d7b59e7a8649e418ec596486e	2
28	da22f199df995d48e097a6960f5ad0fc	2
28	dd1703c8000aeca5b3b6a2fd2e704936	2
28	f74f034d3518e005939bc9a227eceaf5	2
28	fdc737641528ad5900ebdc772c29e5bf	2
28	11fd6f12d288aaed525a2e4e151e8056	1
28	1209977a912433eeb752ece4c5b3287d	1
28	12c084f8f576e54f72f120726f9c9d6c	1
28	133b3cfeb6ea6945f1cff1bf788e0a5a	1
28	176577f07de42298c204581415ca579e	1
28	18f3e0fdd964f64645fd043a01fb4bf6	1
28	1bab94a24e254818dd7417d794524f4e	1
28	1bd1f705b3378d8ce7e8e3f95ac3409a	1
28	1d99156070f1d5a3effb47f05ecdb1c0	1
28	2371f265e1b29d346aa8ea129ca782d6	1
28	2719f95800eb4433bc2419cb9df8343f	1
28	2af1b524c58010f4193aba3f6b08084e	1
28	2fca807e4188c3926f322d235333b781	1
28	2fea9cbd010d385e563200f1490b2426	1
28	3389d4b13c1cf1a3fab05fb8ce66a3e3	1
28	35169ca47713d1614c3d61285f7211aa	1
28	362f45112fb477e2a71b9d190e85f776	1
28	43fa4c68ace63a4b80d25a7b4f1230d7	1
28	4b5b64529680c249e8d8a626009b96c8	1
28	4c904b5998f8dd2eafb2579ab16e621a	1
28	548a41444b35913cabb6b6983d660bb2	1
28	54e8314925c75dd1af58d46a82338a37	1
28	56c771370a309304fa43640c190c98f6	1
28	587409203efb7110f593f1eb0cc62993	1
28	644b3088d016cf92b1074c431020f089	1
28	67145221ab3cc4706a94c30aeb3e6b65	1
28	6f721dc2179bf1153bdca83206c0117c	1
28	7693d6fbfad6d9782a2d6557dbbfaf27	1
28	7b32e87090b0b00ccf072bb1dac9865b	1
28	7dfb5170edb23d59106ff4e038272251	1
28	7e33871f53a9b8a281f596c9b62578b4	1
28	7fca8ac6d8d45ffd0cd28ac59f916287	1
28	83050f7a7770f75f02d548167f07cabc	1
28	83c00912159f01277aa4a044dfedaeb2	1
28	872a9b509d214e6f83578206f608ccf0	1
28	87b6efee5d571ebedd73e41622a8a958	1
28	893be541310d10cd359b7aad599a0caf	1
28	8aa99c3d1d229a6f2f974fa556563e11	1
28	8bb99d8699d4faf63812cd71bb660256	1
28	8cf8dd0405158ef3c7692ecf98c7ac6c	1
28	8d2a98cd4e7c69a4f7cb2d29a4c0525a	1
28	8f904b6e042d1edd3472a8fad76cb91f	1
28	94c98d1098aab643da6a9fa9e068baf4	1
28	9548a7c7508bb97c9dc7ea654b1fa43b	1
28	9c600e806dc2ece7dca1e6886acc90f4	1
28	9f6ab5102a35f5b9efd601377425fde7	1
28	a329e960760c8eddf0f6dc41d75be02d	1
28	a813f06848cec31c169e1be8b53ba704	1
28	a9a73b25141c58f93045eaa88d7da793	1
28	aaf3eb442c65f82e9d8586f1cb86542a	1
28	ac140057087e8a02d376c87f2e2f2dce	1
28	ae6e703ad886ed47e4cd84e8def98084	1
28	b15617aefff4754cc71686d09a86c1c	1
28	b39daa4713b9a8c398c39181dfb5a38e	1
28	b60c06ed2261d103e72dbd703ae1bd6d	1
28	bff168b2c2f0f087a2486e3f0f4d4865	1
28	c11657d87c2d9a4290c9fdb7783f970b	1
28	c12f6144f892ab218369e88e40654d37	1
28	c7b1281fa3c449f54d0557f22a514323	1
28	c8b36cf25bfb8831099c5a014c6687c0	1
28	d53a0035a464624fa62bafbec37f218e	1
28	d71926064ee3cf066a66b87893a4e337	1
28	d7913c871061bbaf60d18bb5efc8e3e0	1
28	d9b7cfdf8d5ae1192872aa72f5b4fb6	1
28	dfcd5da769f5a4895a775ea1d8672cbf	1
28	e002c5bbdfa3465d83ded72e3cf197af	1
28	e117638dbfec153d8b8b93ca29e9cfcd	1
28	e1736d34afcca8f28138adc361553e75	1
28	e4ee542c03a3cf0e46a7c34d2b27344c	1
28	e4f0fe3db17c390f021c78b5045921e4	1
28	ef6faf7b157e77286163a826563a17	1
28	f520f8c5a31b80f91e9e4202031e8406	1
28	f602cab67ceaa334eae139666d799632	1
28	f7a88b020a704af02c5ebf48b5667fb5	1
28	fc3da6522e83e880bb1489fcc6505bdc	1
28	fd30bcf2dbc1c5c9e5b8a9ff2f54d6e3	1
28	fd47f4caebc846595c549cf72f6bf685	1
28	fe7d8d22c444e8f808b6362c6083adf6	1
31	d38cad88604069598dff0770e51b2421	82
31	5ab80bbe8be5e67794621a3799b1522d	31
31	1c2b2ad1934457bde0def465378275f4	26
31	13bde3d4a74668616aab9ae90c92527b	23
31	820139c877e59bcbfae5adb236ca022f	9
31	cf4de6ca51894294f5f91bcc6c2dec48	9
31	adc69e7c084df28b1e232dfa4ab36554	8
31	d7e2218a0940280f98bb963337290676	8
31	a2b41bdcffd24ffe593c87485a4d8789	5
31	d6a9691b4807ce9a93ac0720307bc5a7	5
31	dc06c2c9f18037db2802709e0e3aba5a	5
31	ff5e45ab3f3629ad3fa6d84b4f16e94	5
31	19f0cad2cc56fa5b2069a0e54a6937de	4
31	3524cdd8a49b6aed4a31f609acc2f0ab	4
31	6a8c3a613f55a05bdca0343a09dc2c9e	4
31	6ae3ff65c71680ae7435c7894351243c	4
31	92af468de2f5996e777666c895512c06	4
31	a0d9be485d938867c0d14eddf63ecc5f	4
31	b1342fe1f29ce822fcfbb3b176829042	4
31	37d017edef9dbb7200159c6c0a9a83a2	3
31	549b1e46d0af39dc6e366d123b1046cb	3
31	6a3caec539dbecd6eab4f97e8171c2ae	3
31	8cb629fb525990f0e4d6662eabafab0d	3
31	a60aa15785c0b769b1e5965721f9a843	3
31	fba3ae0b34e7e8b4327765f7798147db	3
31	23b2a5fa39817688a01b071728deb580	2
31	27636382a2e1e6aceee5e722eb1ac118	2
31	2eda3a25e8a7cd48fd926458b378d51a	2
31	3364cf5f1f814f7899ffee13237dda4d	2
31	44e65d1ce1c4f848b7aa7d75eb4fd600	2
31	4d886ced8c348cf87980c68c9f9f3dff	2
31	55f82781cb898389e4aac04978ec92f8	2
31	69fce8095d4773e3a1f95c54018b7779	2
31	7edb280273c101977a76e9f93b92b21b	2
31	84961ef61a92512676c45cb7d7f2942f	2
31	b431d6f45ad7cb00e72f64cdc87a8bb9	2
31	cd9de6ac3ddd608ec4f96ce613d4992c	2
31	cff925dc42e4080e3139913e5a765d51	2
31	d46dd19d710a227b86b4e52596160bbf	2
31	da9ca82384e65fe121aa90fc6d8c6a3d	2
31	ec131f486b4ebc566f08af6aba85e99d	2
31	fa44ba37006880e88be50d973903760f	2
31	fabcc1b683110e5a0ffe73ccd58b9ca	2
31	ffde25938a96113caa6b86fe6fa43a43	2
31	15ed9d3b5cd66ff173e02524294cfda5	1
31	16efed04cf176cc5550a3bfb9b493db3	1
31	16f08797744bde7cc2c335ed82b0b438	1
31	1cde100273184fb614a702ca69ebfc67	1
31	1ec96996422ddf54cb866dd6d1f7149b	1
31	20ca8552a84909be51e6f8c0180c6998	1
31	21237c65d85fd5cda0fc604332d2731	1
31	231098c5f768dac9f1ba4f2035297db2	1
31	23cab44bf54929647c0f1da79498ee8b	1
31	26e3221db9ff47c49267063530846843	1
31	2848cc933e488063d8c7e5398c031557	1
31	2a8ff58e79cc44e56f6e48045e544f56	1
31	2ae255924bc064ae9ca55002425e65d8	1
31	2b897f5bf33410fdae4fb2f7ea524281	1
31	2ceb6e5891bc311decee9a6008ea52ff	1
31	2f8e458fa5ffde36ce7a942577d378a2	1
31	2fcc08b711df666357b0ea50bb5c13bd	1
31	306947fc317f33dd0c216d45e00da8cf	1
31	3227cea31582a07e1047f25e9fa41320	1
31	32b978a20caf4821d08e76a149469a19	1
31	35e81a54cb550164342858bf6ac51b89	1
31	403298024804f0758a2388ab9fc3541e	1
31	409da3871375f794948257f399ecb2ba	1
31	412fb55acfaee31fe7b21eea75779b64	1
31	4afae507677fa4e74618114af7dbc7e	1
31	50410629859ec8f399139c1f6db28b86	1
31	53093aa035be1e890bcbe12bf19d8f01	1
31	540291f59388bb6fd861d115c535eb9d	1
31	580acc15771b453696f80de92fbd4d4d	1
31	582fef8b22e28f60d728d05303f1c234	1
31	594d49b0a8a458acce062c03d418d0de	1
31	5cd126a8f6051950dc5a7cc8eb1517c8	1
31	5f12f03c70460d6272696588943e9d4e	1
31	5f16ae6da4e0209523ba9fa5469467ed	1
31	628679cd6aa8eef47c2bdfebe175c04b	1
31	62c234aade4b7c1ad098f01c15b8b20b	1
31	643ae887ac3f331233210022497866ec	1
31	661b3a68c84c3794e95b98e95c421e2c	1
31	677d3248219cafbb5c3a72d918fecdff	1
31	699a5e0b7111b0219df5e1d35e76c873	1
31	6ca7922749e8c348e4ecb31bb37b4bee	1
31	6e49ee01db0c4dfc4863252ba37f52e6	1
31	74d8a86f452b2bd44ca926e2760ddfd9	1
31	78483f110d87d8a7e262313a1e50f041	1
31	7aa9dff2a532dd1e8f05282032cd3218	1
31	7ae763b6e4624abc9823c6cdec8373d8	1
31	80e00cc8ae0617520834513c637423e4	1
31	81e78394192b96941a02363bf78089d4	1
31	83a7397bfe8817c7d99afff5770242d6	1
31	89f591b86bc6d46ba72cb298dacc58e4	1
31	8aa3b2075a39a9cf57781b4eb6b7fe2e	1
31	8bc01013a948f6902832fcfef542ea38	1
31	8c8a5249aca4de344fc76be222ff2157	1
31	8f8e711197ddcd561e7d31e27b4228f5	1
31	93778ed7ae6b20a411fdc8a35a8916e4	1
31	959f7bb6f74abf0ee5d999c0f6ff59f2	1
31	9b49645a8170c80b4e37b49b93641646	1
31	9c4ae98ccb0890f5b549ee11a6e63867	1
31	a4eaf754ca60df6f7f9b7fcd1d7237e5	1
31	a844dd5553b1db904381d6166154d2a0	1
31	aa14cf098f3f42e82e6eff1706522ff8	1
31	ad7c8fb0411967423dd601ac9c47556e	1
31	b2d015e8e762f083f317c0c319529701	1
31	b9a9605e338f939739f0438ad23fbece	1
31	c2407d02ee6ce4345f361dd9320dbcf1	1
31	c5311e7f577c74147540d8bfaca217a5	1
31	c7201314aa1fe8758f01185e4b8a48c2	1
31	ca0ee923c3f73312ebb8fe296b1d42af	1
31	d4ebda1b3c5805f417033e3271f83ad3	1
31	d60bf926e2c9e616727fbf1fddc96ad1	1
31	d6ab43d4ec85ae2da3d0a32f327f8412	1
31	d777335c35f9cf76ccf5db209cc40dc8	1
31	d8aad05a55489ab7edca39ea3ecad8f4	1
31	d9aae9e6991605d9e8840c380e700ed4	1
31	dcb8e048ec335125a81809100c5304f5	1
31	decd40c66643300a018858f6ab4b8ffd	1
31	e5e03752e06bdad46296a7bf1b4b5638	1
31	e9d9397060161b22c9da362821b4d6e6	1
31	ed4b84f4476b5ba007a6f2216a857dd9	1
31	ee075318b7db44c1acb36628ed651e41	1
31	f567b630e70b304566125de07d2995af	1
31	f7cd966b422957155d139a517e95dac1	1
31	fe481ca68d101f69cfb88f71b4d2ed48	1
32	75ff414a5290e6ba52942aa611c88ee7	73
32	c8a0e449ea36a1b26b8838556a83744e	22
32	29da61995fbcbf211c563f96b1e87f1f	12
32	2ee9425b1a46f27eb374cc4f4e1d83bb	4
32	dad3fccd9b444dfead951b9d8e0f26b0	4
32	10d6725c69b8e19ac631fe65b5213dca	3
32	2d4fc188bb54a3bea7fc4b1550320f4b	3
32	6208589bbbfe37216cce5fb8ef8c986b	3
32	94b6fe03dbbf62ab003352b9d457f6f0	3
32	cf5c0e5c8b486d210a686064b84e31ac	3
32	dc3919c185d12ebc023fecc79e72fbf8	3
32	17cdc6618938b7ddf4088cc1930eefe8	2
32	8401e55436201ab5d7d03313fa04765f	2
32	9eb89b7afd40d466f63048158bf54416	2
32	af4774deab12abd40d61990f27af3c7f	2
32	b49265382cb1e04f62595f19f7a52c78	2
32	d0f24b2c39b66603e15b9a6bf498c9f6	2
32	f965807898fb9a6d9105f70ebfe7738b	2
32	1612b4d3b5a8dbba314a65435eff7799	1
32	1e227bf7920b8993ba45d03fd210a4d	1
32	27726e106bf71448438d8eaac7e5fe6e	1
32	2f8a04039ef46659e8962af9d85eafdb	1
32	5163c12138d9329f71168d75b61e809f	1
32	78801e608a652ca1526af738cdf747d2	1
32	79657ea578d9eb233ef805855c24e9f6	1
32	7c114d16845df1d79fed3e5597f218e6	1
32	7e1cd7dca89a1678042477183b7ac3f	1
32	a5ead9a6c8cd7c8362cd8d1f39b1af63	1
32	a91619ceed964d68f36c196b1f04443c	1
32	b61d61598a88c35c52e803ffa57645da	1
32	ba5296b6f196c62273cf364db6ead705	1
32	bde2e194ea592969355883079e245949	1
32	c68c5a2f4aaf44d5d34abdc8e7b1de38	1
32	c974a612922557636737e0ddc4bb2487	1
32	ca8f7884831f900b256d13cd63a4a15a	1
32	cb13658882e68e399ea8e953f300546b	1
32	e0bad9fe001fe8759a1861be3beddb15	1
32	e83429b6e76722413088d7648a24f790	1
34	5b30346d8e28b1a999b06f8c9ba70c4a	32
34	81b110145a475d94daa4986ea935c0b5	31
34	753d45691c5a3fdd8fde2920de4eb38a	30
34	95d9c40c61c076c688eabc93a6511e79	30
34	82f540c46ca592a105dad27c2b139a7d	10
34	af3cd3bb7d85a5fdc1ba65cd30ff9948	7
34	dfa5af901e416a7ef2f1789c00aa2e9d	7
34	a982aafaae891561a957cf963ceab0b0	6
34	bfb0a4a0d29da281214516a2568f8935	6
34	7ba26c94de3e2734bcaf0fce9be21c8d	5
34	80fd7aa209f98fee21159ef0bd27fe37	5
34	d9c57b18f53298e2ff83d118b53a403d	5
34	22403f51081f1dede1317a0d08c0bc3e	4
34	31cffb3ceeb10ab6ca1835185928151e	4
34	f40d37466337aa63581af813506d5623	4
34	25e33d2ecafdec953640f24444f3c89	3
34	2f8a04039ef46659e8962af9d85eafdb	3
34	9059a13564df95ae0eb88832316ff12d	3
34	bb86f4f674c74a681215c6998f6d7cdd	3
34	2ab8760f8ccb5406d6e2bb625b7debef	2
34	41e1dcd6983137818d1422cd44166e52	2
34	4344f406195223a2673d0fdacb95e64	2
34	49581e84cd3535f53463db88b2d1d1d7	2
34	4d111645b78cb3517a08db521e77eb2d	2
34	612d2e5f5897ae457ee14a6968b94d06	2
34	696717b29bf1bc9e5eb27cdcd057ba75	2
34	73f4e4cfda9a6e88a7d9c1ac26e3299f	2
34	7da59097c1765d3dc9801baf05a6d996	2
34	88e52e2ba0a573a5d7f1b8f44042a7fb	2
34	8d18fc2248d7507eb24d8fbd57c50d9d	2
34	ae9df576929d1f586f9caf79552c4a25	2
34	af78b5f0c7b271f97c7a276aed4a282	2
34	c71ef4f303cc3458862fc87dcdeb8de0	2
34	df27326727e2a85e84adba00e288984	2
34	e99b4a2d2ef7798a9980f2d6a09e4c17	2
34	fe7d8d22c444e8f808b6362c6083adf6	2
34	1193172349ab780e9705a9c9766faef8	1
34	1a25b10d31373a91b4ad52a86fe36bae	1
34	21fb3de8dd8c9c0ade1c8d064e053e56	1
34	27726e106bf71448438d8eaac7e5fe6e	1
34	2aa8b88feb40144780039b2f922309fd	1
34	2c4896eb4ee760d52de6be779d728bdc	1
34	2c91d545c4eecca81dd703998330c954	1
34	2e8f134a507de7d5803f24f17b8897c0	1
34	35c5d3e3b5714e6e8646df6d7713be22	1
34	36ed8d2ee13e354e28c7c44c65e5ed56	1
34	4a7c15d68f6bd321874094e3cfd5cec1	1
34	53c255cb4053713cb659f06b293b77a0	1
34	55c23197394a7c3c7c7234da132bc5d0	1
34	56c1c56aa32882c7be3a0f05a20d4456	1
34	572b62f6e6d106424a8a40104464c844	1
34	5858072b0250a8ba495e95356b021c33	1
34	5f9a2c17aecdc7182b716da03d1f3397	1
34	6295f81adbb22455e788cb738ec1d386	1
34	65a8c55ef890e234048e78dea03425cb	1
34	676056f97783b09aea51da55b6dbb5c	1
34	6b062a4ad31720ac0e152150e952f8c2	1
34	76ec1429f465b6e5afb7a25aa5573daf	1
34	7dd5924985472611e1efa98a7017be32	1
34	812a2a44e4e6ddabd0c952f2eedca5e8	1
34	852f1263e24620d01138b0459111f062	1
34	8633759e7d497c77bc4289919346bf5e	1
34	8bcc66874eb10cc8b5182e26dbb5ae62	1
34	8cd8d6bb46dbf62eb793ea4a91e68bab	1
34	8fffbea08a411ed4a31b9f862101b17f	1
34	90169e3fc96175e740b333b1c829b159	1
34	9979219fbfec60f9462c2a57cc12e3c8	1
34	9f0ecda5e54c37d80ca736fce89c3054	1
34	a0e172766f7a09626ec238fef1734c76	1
34	a4ad559c9120b85bda01ec652bd01e8e	1
34	a7b0b2590d60768f5df4e8b9c25817e1	1
34	a84b6d1ec18d0ee3b0b1d0b2adea7eb3	1
34	add5d876925931a12d27e669dd3c3371	1
34	afcae5c1635751650ca0a2524dad0648	1
34	b4571521fd89cca18a8e74f38719c881	1
34	b4829e89295e2d31a8130393356d02d1	1
34	b7873306643a09f7b10c970f78714b42	1
34	b8ed8eebbd9df879febbedf2d0a1679	1
34	ba08d88bb9ae6f43c0c6db95e5e59e8a	1
34	be92d8ec065047b918168323270370d4	1
34	bebcb29d652bd0c23a19c44134cdbac5	1
34	c00867762deeced66f88e0e92089a20c	1
34	c065a60d99f8f182e45177e3fce1273f	1
34	c235f10cb67f0a9d60e049cdf60b85b7	1
34	c974a612922557636737e0ddc4bb2487	1
34	cb13658882e68e399ea8e953f300546b	1
34	cbe6322a654f39baf092469ebd71a4c6	1
34	d83d217d9d1dac80dc90200f64c38db6	1
34	de917ea0fb10e25c818f306d344f7aed	1
34	e217c2c552df10f88827992714d6c277	1
34	e4285e70e1dedf30613c68c71adf559e	1
34	e7a1d5fd847e412e172debeae8970504	1
34	f193a313b02f4dacb2b371b041eaae0a	1
34	f3b90bf04d45de32cacf58a322fdb97c	1
34	f7ef30b69d46d72da11098ab07d56868	1
34	fc92bab1b9a49a21f9769f1d8fb2044c	1
35	6887924dfcc62c92c14473ac2d4a4ecd	114
35	6355846f4c2ec1ec370b5876917694fa	29
35	18350ff5098d205d2ef8670ad2acdef3	28
35	bf912cb02b35044148367c0d4bdcbb8e	24
35	809cdb02d1f144c60e0de35cf2fa983f	13
35	d5b75c02943dc4b40b99aab9aff483e4	11
35	abc2bd882d1113a5c7e5ea21105899ec	9
35	1b4d7f18d0024e661c7295750e776928	8
35	f3d18787eed5eac0854b3a206aa89f1d	7
35	4ff670ef12b26de4ba9264ce90503cb2	6
35	1454b67ff13ebc3677048d5abdcea73	5
35	3164a1bfc310a5d8604bf4e9023c043f	4
35	5fa9215034a251a56b0b5e17b330e50	4
35	cd6ae5b5c4aaf6d4367f0ad3952c9fbb	4
35	2e3eb12f20585f6b170e9130bd35e579	3
35	3f1ef80162c490edd98988a6c0540b52	3
35	6b1245c6c958c73e5a09b7adf42b793c	3
35	6fdc300bc8ef42e99daae1d972d85bf6	3
35	98624177626db5484e90507094df22e3	3
35	be9e62b08a94c5ea26f38d8c34b6512e	3
35	d545cf55f7b5a3477bd00c7948281002	3
35	2c5524e0ec6a5a11807192727f3fa8c	2
35	351f5843a8e9a3b31ff8a1efcaabe2c	2
35	3af80051a699fda9218d6e0b3f8c2e14	2
35	5e6896561c5c397b2f22a944dd071d41	2
35	8c179c0db588b6f42c5d2769f5435805	2
35	9bb7872709b4faa24a7ebfdd87a705af	2
35	c9147f82b132a358e2f83c9d4fe99dfb	2
35	e3b008b02e41558275e98184fa90a980	2
35	ea781e11c5fae49fdf33b39819237bb	2
35	26e5502ce854a350c5e9ecfdc999dc2f	1
35	2847e54991651b583d703faa89e99c56	1
35	3730a35226901853a77b9f2e1589e976	1
35	39fc1de2fe3e4442a602b5449872df6e	1
35	4613cf0eb59da32e0721d22f9f720ff2	1
35	4f99d14ecf0989f4c7da9ec7c81b2d21	1
35	7aaad949981e09f4d44353d9ad1ac7bd	1
35	7c9ab12a5a53a3f403935aa04f7192f	1
35	85842046c70544fc3cdf304ef5e4ad68	1
35	86293066f3cf7118d1bc84187a3d830d	1
35	8fa1c3b04ee78aa7067285d30d531d1f	1
35	a22c9917dc2a8d16b2b8c7b531ed8c7e	1
35	d169a5e8f25ff0493849fe55578b120c	1
35	d76a6db96069aead065d4ff46bd08ab1	1
35	e14b6c2fb415d63b77838abdb200e212	1
35	e3b0dcaa10843d11658519fac6eb10af	1
35	e55bd4d123f2aab88a42f6fe4202be33	1
35	f804eef62d32ab1b2d99a931a662602b	1
35	fe2095b078bb7d02ea35c8167cbfa980	1
38	551fa9d51e5ea52f3f9419c0a382b6f5	9
38	bcab2e499d12abb5c07baf0fa4660b1d	8
38	e5bb1b952a7cbc7bdf9a87c6752bff03	8
38	67218da859123b1a35d25524296b841e	7
38	e4c0ded61463239a8fbe06674bf7bfca	7
38	1923ea52470d46ce8caec0952f14c53f	6
38	6295f81adbb22455e788cb738ec1d386	6
38	086103645de92f7239441067a8cb8146	4
38	32da362177693fbda41b5c7b650d098c	4
38	562ddfc5d4931b79c27cef95f419a97c	4
38	6a169a4721ccc26e279d47bfb7ebaa78	4
38	82d341da0d94e6dacddc737b2168bc3c	4
38	93e7a62b840e9fa03476f633fb83fac2	4
38	9eecb715da99290ab5e2bb4225344f9e	4
38	b556404584c792abf9d4efe25f907ae1	4
38	67a7875f4a7d3b19d14ce169ed700cde	3
38	88b76ae677a9e1489767da3c2fe776b4	3
38	8feacb92e7fd1a27b3284687a30d97c6	3
38	2541e1f528828bcd3eb60eef849400a	2
38	50ecccef202a78133b75f29fd5819146	2
38	71b869d286e7d0f1d1c1f1cc07668f5d	2
38	7e1cd7dca89a1678042477183b7ac3f	2
38	8bf81e530cc09cfa63ae407a3f0f739d	2
38	a959edb4aa94d611532bb03298a44ccf	2
38	b4221940f296c70b450f542cf9b64ca7	2
38	b66b521e9fcf0258c6f466eedd21fa36	2
38	bfb0a4a0d29da281214516a2568f8935	2
38	c58bc2dc30c261fc991e34e60cdfd4dd	2
38	e1f4248abb04efec86e868443a4cbdfb	2
38	e80e8ac1d5b9aaa954522b575a5f162b	2
38	fb63b8413a167b79f48224d0ced085a6	2
38	fda3c12742d86d139ed9354fd663e863	2
38	147a554dc24e789e74de45633b967289	1
38	154d5b0160b5c3cba9b7ff53c3e3fc68	1
38	1560ba89d804e6fc9992fb589963d765	1
38	181bf9115b2a7d7884caef4128b739ab	1
38	19e967db1aada53081f7bb3c1dd6972c	1
38	1bc255aa506f0f5de9911fab896ce82d	1
38	1e2091e903d142d6ea187ffc3826b759	1
38	1e834dcd7522c44a9620f8b7a9c01c37	1
38	34647d1920e8ec92ccf0b0d566c44d68	1
38	37ee28f0fa1483f4f28afcd8ed7f845b	1
38	3eb25acc400d0e30f73cfc68ce7c8d71	1
38	4c0f556e19c4fa5fc211dd70ef210c75	1
38	5b91bc3694afeedfd106ab2945f218ea	1
38	7b77a1d6a87ad63f7edea5e444bc110	1
38	7c648a1a9cb17abaf9bbc4470b482679	1
38	7c753966ba510daf4626466a32ecc0bc	1
38	83b0d239e00747ddcc53cfe9cdfd9b3f	1
38	937b8ec796cd6c6583d4cefdda08b816	1
38	9e075bf78dd22e8469bfac2e13713938	1
38	a00cce00023c6a50268d5ec1d106979f	1
38	a1a8f191b8024fe49e0b751651808fbc	1
38	afa4a3e5dee047075c2bc84d56b31a06	1
38	afef066ebdcff7ac795972dd95dceacc	1
38	b2ead060fa20dd99f4e9a1a6070c7bfd	1
38	b4b2231dd05a61fdeedcef921c1e6d06	1
38	bf8dea1018fd442e0096a47c46156b72	1
38	c76832acf5fc592c5fced6a2bd3b6462	1
38	dbcf7333e16e92e642bdb85c3f418794	1
38	e30732e7bba3536f60da1b1f00a1b2bc	1
38	e40cf3723afa4c570adc6b510929c9bc	1
38	e9fa7e1753b402af313ae60c3e842ab4	1
38	eb29d695ed4e55db3ebfc1b326c622c4	1
38	f20215d844d930518c561886d816a3e7	1
38	f56350fc151662ac48b94690c668609b	1
39	1b08d4c955cf1ccee420c105e36dbef2	141
39	fe3c18c993d6d09ce7bc05a7ee3298da	32
39	fbc7f6aefe4c240d8256a061ed55bb77	29
39	2b53495b5c9c3d5caeeb886a6aaf036e	15
39	d0c43a4a18244309526dc09938001ba4	15
39	ef70c306ddfed2c5e0679540760f7033	14
39	92c5ceac35ad7ee13090ed6ff353d70a	9
39	2fb08636eb4b1d8bb7a95503a140e525	7
39	8bd092c019b4ccc8edbba417ac643172	6
39	2e1296f9ea8c4311012f357cd27f4eec	5
39	4a558c477d156940f380be53f47660fd	5
39	59c63c62496b869a3ed104d3e6d0c58b	5
39	6295f81adbb22455e788cb738ec1d386	5
39	a4fd850838b551a32a69e5f7b22b1566	5
39	2f8a04039ef46659e8962af9d85eafdb	4
39	500310a080d42c6af34d387d97c9cd04	4
39	fb3df94cb86cc87829f98ddeca9924d0	4
39	32f977f54c4fa9496b2aea6dff9b6c80	3
39	4212738f3e2bf57e17f3962b0643ecba	3
39	478f30e35e2e286b2c7b79e8d4be1504	3
39	a88cfc72304f52902959e4020968847f	3
39	b195b84a752e8901606e512cec20d8d	3
39	d6c07471d041bb6c39a468bc28c43825	3
39	d9dfba1980940ca4ebf48d4ad593f0b6	3
39	310b82d2a553037074f73002a5d65f94	2
39	51e84f9119335709336f93d38df66185	2
39	547ec6e4592542850c9f3107163766b	2
39	5e93a7954a608109f7e557d4cba01e0f	2
39	76340f47e72c663f1802a72efadac44d	2
39	798afe6085675ce66035e2db23737e6d	2
39	7d66d1a672bafaf894f19caafee3fbb0	2
39	a1f15db7f5863190a167783320cbc7ef	2
39	a67f28420281977b07cdbfd649dc46d0	2
39	bec7e666c8917fabf7e26f96c019b7c8	2
39	c507341418540e81a3ec8b86132d53ec	2
39	cceb9a16c9cd846f4030609007fb6e57	2
39	cdfdd040b14634d0d3b8820c5774a54d	2
39	ce7344440decdbf6a6374f89beda62ac	2
39	d443a7d533e5531211f279e0ee1cfb0a	2
39	1b63ba4ea9439766a10c61e95dfeda85	1
39	1d2edbf3478ab884b9734cb5f86f7a85	1
39	1ffd5dc4b95c0fae665024fd7bedf7d0	1
39	2262276addda7db164541ab7febece89	1
39	280c66d6e08adee33e813ee03a1f2181	1
39	2a8197bbd3faf30906d0832ed55a910d	1
39	30661702bee382258639bede367b4b89	1
39	3227cea31582a07e1047f25e9fa41320	1
39	3b2461e0643869cca8f13e8d49e1cd9e	1
39	406da85f6b9eb5cddd5038a06f2e9e26	1
39	4970a146b1be0c9fe73a054e7667c980	1
39	4b82bc831ddcf55f1505cf77ec664fe9	1
39	4bf02981501698b324d7c60e839c2	1
39	542e1f7ada12141a1c0dad974f9a8a57	1
39	55529cc062f9274f7af5a699d11e2313	1
39	568158d6c063ab78462f0d2ffcf65db9	1
39	6069895c9470027862870936f87c6c5e	1
39	6946b38299ed8975de92464b33c780cb	1
39	71558e92609cda173bf77d5b5a2c420d	1
39	7cbfb299d2472f70dcd74281ae208412	1
39	898c423ed623486a4965146149c3e7a2	1
39	8c149292ac4b0b8cb9849e1ff117841b	1
39	8ea95070beaa4f0f0ba286076b394546	1
39	a32f2542e49479c522adb4a865247884	1
39	a416e927812494e867cfb8dbaa33508b	1
39	a95cddba181e317845e111ec4e946d9a	1
39	ac101790b9cd0808cdd4a98c94ba99d	1
39	b0a008cc197ec5d1a791a1e2ded2d3b9	1
39	b8b079c96a6a5fbeab2693d9759872dd	1
39	bc16452cf76ef1e03fe345e8a5370489	1
39	bd5cb1b2923b998d81ae8b85d5310ed5	1
39	be7c37bc219c51b6c8a5bdeeeb59690b	1
39	becc6b9b1742fbfe864e9adf5c1315a7	1
39	c4540424f2ab86bee85307ef01bbd445	1
39	c90283fa1089dff72d89ec32444587f	1
39	eb5e2e771572a211762d2639019a96	1
39	f15a375d2a8222a929e196be367e032d	1
39	f48b9eaef5299808586036a338397184	1
39	fb4a51b40840950b7e8c5f23a9bea04	1
39	fe61d66363504278ff3175f845e6f97d	1
41	72412745cb152f6e39848b33cf6143e9	162
41	3fa1aa642164a633c3a03a5321f37f0f	98
41	f5319c9d8fd6661a7a7890ae836d0946	67
41	8da79fbc613da3cdecb1fd2f675bae7e	58
41	ac879a6c75275154d809c93ee1837333	35
41	b8d5927354da2d939b681b688fc520ef	33
41	a25cc29e553d6faee4a8e9b72ad5f50a	30
41	427e04ba7f1046617d45c4c0577cef86	24
41	f6a6f510ec02cd89b23ec91944be23d6	21
41	42b2cac5b7c9469b55c8a0cefb50fceb	19
41	341469f7993f4c44dc25a71be348f70f	18
41	2a14ab41888cb20654689e64ba2a9145	14
41	b5efb4dfbe316da0bd5c70f6b5ba3e9a	9
41	5005dd422fad332516bf15673a0de35b	8
41	831cdf23d5834351cc0da18f4bc34ddd	8
41	49237787bd283bbd6879e46b1624589a	7
41	536fdfb161c6d50eac5e2f08bb2cf4a2	7
41	6bcf9019e3bed421ba5be571e92b37ac	7
41	c1ad535f02159ec2f3edb5ed82b5f019	7
41	26fee3cb36b88c67724264565f6d3d16	6
41	5b4c336fc20b28ab830d74992a3f8f34	6
41	a50eabf3075b0ccb8cbd9e000affd283	6
41	10add6a86a6b03e90bfac8c610334c2	5
41	3b586ce05a76e485a614bce0193171c9	5
41	b6ced58468d90502627202354e3a9762	5
41	cc92ad9bde52aa2e758adc603dfa06c0	5
41	4088dc2cb4216ac60a6ab16e454ed57c	4
41	4312bd605c6a737d2d31b9af34b337a5	4
41	480717af3a7f3652b6429028e25bb426	4
41	64f284d908413265884e9063071acf80	4
41	9508f72eb2ad6eaf0c4b22eccb7874ef	4
41	dcbaeda83e6552f6f26c00ea6724690e	4
41	44e84eb8db4596231108490e9e54438f	3
41	4bcc070235037bc6fa7f09e3d2649a5f	3
41	7679f953de44d3f1124673d3f1cdea1f	3
41	8e55c839f056bafec0d0a817a40c3a55	3
41	fe7d8d22c444e8f808b6362c6083adf6	3
41	1f0f2454a980e516dffb9cf7c588abf8	2
41	1ff0be5f7035564280af0f31b43cb40b	2
41	305fd4e80d50fc0e411f01c3c6df3ac7	2
41	71cdff581395fc89e703060aa36108e4	2
41	72882723ed76dd678140a87693af9e0b	2
41	b42708857cef6bd2c81fa1af83b0e28	2
41	c116a85878bd38ce941f617320fbaf7d	2
41	14fb46e0f8b85384b7b42f5fa94fd45a	1
41	1627b31b1612e0b0785660cfc5e56453	1
41	20f9eab99c1243bcbc69f07f34406b45	1
41	2ae84de2d0b8cbeec1b3d81c380a83f3	1
41	2f8a04039ef46659e8962af9d85eafdb	1
41	34413dc4d234e03eba70741949797ef0	1
41	34bee3cd63514d24aa4fe0463385abe3	1
41	4f994df531d147d265fc47bf306ed0c2	1
41	4fc5a55adf89dc80d8f4996d8944da70	1
41	502071043a2aef9fb35f736916c85f0e	1
41	510c0c886814b5bab62de49af84d60ce	1
41	51271c4857b2edc5e7509edafd594e7f	1
41	5f3bf2c8f851497e8d34481b1f7d1e15	1
41	62397748e592c2d6719aa3d5a4cd5ccb	1
41	63ab79de1be16ae33648a16a3bb38dcf	1
41	658d08739380e0a112fa1d303a17960	1
41	66b573edd8cd59f7f889d0bf680f185e	1
41	7978d285e2b10998895391d5279893b2	1
41	7a7517ec3d0dc09c30d5a2d25ff3e754	1
41	7fae8fa57b453478ffede5616fe8e56d	1
41	8f516f9e7bbc0f7e1571eda8920d51ed	1
41	9b4e55d0f6d292de59ec490dfeff9c87	1
41	9b7c2edbc90311e39d81355839002a34	1
41	9f23d2e7b287d31f10ca32f15666b46e	1
41	a5a5b2ea1a46a8becca943a8ad16ae1a	1
41	b34f1ae3e17c8a863c2e4044b58688b5	1
41	b523b84e7a8cfe7105a0f7464326562b	1
41	bf8d9f76448ed2bffb2b461349af3957	1
41	c1dec9784ea64323d1624b378298b397	1
41	cb7fe4c11d8906fcc00ffedb39b1e4c1	1
41	cf8bcf9f19a09a335948910de3afdac6	1
41	d11c2d38fd88279a60dc20e10620b041	1
41	d43a82718811261e535792c6bfd97a25	1
41	d913f1acbb179b1108286858963c116a	1
41	dadc5c10b5b7f77894470e72cbedc458	1
41	df27326727e2a85e84adba00e288984	1
41	e446a74399ed1b91a81b06582efbb111	1
41	e4f8ee7865d149c4a12fc1557b95f8d3	1
41	e74e080dfb995280ff00664d19543b65	1
41	f0d7e34e183240ceb7c399ea9bb61ce7	1
41	f10b2232df00471eb2fe1d7fbdcff0a1	1
41	f4caf00e83b4eb840a987256fe1e649a	1
41	f68b11824a239c216f7d9b6235ebd21c	1
41	f7e3ee687fc98790f4a6f7284b43057	1
41	ffca73919919d03af657957495d74896	1
42	5fe7fd7b059d2c9ea5f3bbfabda1b355	68
42	cc2677841bd476ddbac210449d6d4954	66
42	adb302fb6416c051dea8ac92be319bb6	39
42	9aa6d09e3e6ca5032e6498c0590669b1	9
42	2cf7f76414ec024c08a957dd997e4b20	7
42	2f8a04039ef46659e8962af9d85eafdb	5
42	721eda37fd03b2301e5326ac5e71fbd9	5
42	4fa8a99e20bf3ef1940f1c993aa5068a	3
42	8155292b8e1aac6dfbed7e611eac27ae	3
42	954cc9862de9244718ae3b07f8ca2234	3
42	3b9298bf0d9f762d3eb3ad96e37483e3	2
42	784a3c570d4482ca12d63a10c4de64f4	2
42	7c9f4df6256f1ab8f129c9257de74167	2
42	7f5e4dbee34432c81503772ee157eb30	2
42	d0be89c6eb27ead223fd62ebae4a2bdc	2
42	d2e9d8ee02bfed02a9927dce229b2990	2
42	128f6c1dc1265a404a0235227608719f	1
42	24857247fed11e0b8b1c777e6b6d96c0	1
42	2fa6d3fdbdc0ff715c6ccdd060015266	1
42	31dfe74671ca82d75c1bbf25c6fa9a6f	1
42	37c08fb16261d32fb75463787011f14b	1
42	412dd0688363c2239d28edc2814971c3	1
42	54080dcfcdf3764030592da06de27547	1
42	5644937cb78701a803882734649ec5b7	1
42	588e191e52c04e49fe85148f1f7b0eaf	1
42	5960cd3b0bc0834d494e18c8d3cd4c4a	1
42	82092c14b7466eddd0df6cd12c0705b9	1
42	827818950c9a0cb37fcbea1e4b88d1b1	1
42	a134015c7f800dc4ccf8dcab0fce3ffe	1
42	b556404584c792abf9d4efe25f907ae1	1
42	cd6582f832f7ef759c7d622369e1419a	1
42	dd17d8ccdf4e89c2f221abd42467c685	1
42	dfdb18a7c576e2ab069cc81872e1bcaf	1
42	f7104e4190d9ea46bb42bbecf4363f32	1
44	b05ff09ef2e57954f3781b88c0ba6d4d	107
44	71ba9f8dc9a68f51676aaadb617117cf	41
44	6295f81adbb22455e788cb738ec1d386	19
44	fe7d8d22c444e8f808b6362c6083adf6	11
44	6355846f4c2ec1ec370b5876917694fa	9
44	1886ab17ff317e22a275d49b96a8a6c8	6
44	2ce2e19a73f0fe0f52980bcb612e5ddf	6
44	2663d8d55fd523fdf7db127ab2536e26	5
44	7d6bbee6fe3448f1a88dc0035cb81444	5
44	9c83899fd528d0fc270b5be7e0fd19dd	5
44	bce13e362ba98a53e82c28c36b8e1e9d	5
44	edd7337111744aad691fce48115efee9	5
44	4217d6ed8e83ae67fb9f4930b866bf66	4
44	5b76888dc5b0987ddb95e1c782a30309	4
44	a55d0929d072c21305e8491cbf0d9f5f	4
44	1654b07c3ac83733dd6770d23fc0e83b	3
44	63cda2aa7a2f15d01f1b9f821e2a3530	3
44	6804e8938a3e9288138a0fce5977315e	3
44	7608f730b5943115109393b208f6bcab	3
44	8214033764e8281f5acb7eda39fee2c7	3
44	ba3dac35fa5974c0a3de7c575e0ef913	3
44	ec5ec8bef5bd1a47fe011569ce8b3267	3
44	1498e6ed1c37bf7a817b5fafdcac9641	2
44	25fdd96c4307f38f31e99e9378369e38	2
44	33df5373f097265d99237e5d244cc2f8	2
44	3f7046a0ff67364c1f1ad6151103d943	2
44	5023569c08975edf61a770cc49f5b112	2
44	8220a55c6d4c4f50baccaac9b867b635	2
44	98a0f9a5057cbefdce8dd288cd0c26a1	2
44	a476e7b26e23bb145eb33d4153807baa	2
44	b976ae90616abbc8cb386d85c1a16e1e	2
44	c162757c3bb3ec056ca30b15c7c73fe5	2
44	c383bc24e45ee306fb56d075f5303857	2
44	1963729bbaeeea18422bb811208ada12	1
44	2612aef965933b29852bde740c7f8bac	1
44	2a6e15ed68f3f334558dec0fc58a06b2	1
44	31694eff26890ea8e0fee36c3af6075c	1
44	31f2ce8ca0e3abfc13cb0f58d5202fa0	1
44	381b996954d9dcbe7176fe46279b14ea	1
44	3bbec9fea8040ab058edeb33d23c943c	1
44	51217bb0ddcf55b6f4c8c5e7d0658b7d	1
44	55ba120f061dae18e0ebc2ce8936c17b	1
44	5ec207d7147ce43b079e02d7efce104a	1
44	5ed7c349901a7f30da2254977b0c9622	1
44	6e1e5fa26a15c1a2f533591271b5929d	1
44	70cff2c58022e602b08f7bdcc3687036	1
44	71b7f1041897b97fa807333cf59b915a	1
44	769201edcd01e04386f79f9aa2821df	1
44	7a91eaba4b40b18ffa2ed8bbc59a658	1
44	7b3334017cc76a62220ec1ca25c24668	1
44	887ca15ddd511c74edbf67138f0a5b53	1
44	8c06e8c2cefc0a139e8a46b487fd5d23	1
44	a0081feec5f3b455ae67a138257a843e	1
44	a0674f8c52bfad9d56384588b02b8cbf	1
44	a719f223bb99e9039e72c4e009d3789	1
44	a7eb21cf4822235929f4338556d6f97d	1
44	ad38bd928afd22d25d601771d23b08a5	1
44	af545ceaba8d0dbe06da19d72bd7ce5c	1
44	b8fcef2934602e3e56e2fd9f12545dbb	1
44	bfb0a4a0d29da281214516a2568f8935	1
44	bfc046f3f423dc04a38f4cdd843ef4aa	1
44	c714717a3e3a856ca8d8b5d3a664a5de	1
44	cdcb0de4edb10d66110366363efb8054	1
44	d167b5ba5ed166ceac5110e6c5d6da18	1
44	d664c4d196564ea5a6e6e667a84e0a8f	1
44	e090ca88f9966e4222841d6bc3f5b517	1
44	e0d180b97c0dac85de07e49d8d068789	1
44	ef2d000b673c348efdc0f3cf4c7f68ea	1
45	a062c7a3d93ce72ad77ab9440ea0ab15	91
45	c64e396049deabaeaaa019fec9e660cc	43
45	2d4b1fe62357474e16c229a3cfd243b	39
45	5d2bef19291c6d752960e2b8e7133d04	12
45	5b1ce4892ed31c17dd1100aafa6bfdc4	9
45	2a79ea27c279e471f4d180b08d62b00a	8
45	64f368bed6509386bfe209e43601b7cd	8
45	67ff960a34cacfdc708b14d51c582926	6
45	df9d13d74552a69bd9d986715549f8e3	6
45	8051d96b15d54b9fb188c91e53d9292f	5
45	b1794f7d005cf02a01fa9e346c65d4fa	5
45	fe7d8d22c444e8f808b6362c6083adf6	5
45	be002688f16ce73447612732c2032248	4
45	4d31409f1d52c62fe246701e199cb13c	3
45	95853bf915e4067bd5f1857d61bf1f37	3
45	9eb89b7afd40d466f63048158bf54416	3
45	2b68d93a132adf7bbc53debd26ec43df	2
45	5c84dd4083cc9ac890fe281784f160bd	2
45	68651ada9a66539a5c2c51cb056a950e	2
45	7ec64cccf398d3baf741389dc81d70c9	2
45	85b21022ae993906a4f037c24fe6ce41	2
45	87fa914ff9639c20adaf008d18676738	2
45	8c8b7caa48d40ca4f011c0fa635eba59	2
45	8cde8468d84380f64d64f7a14d602f48	2
45	9632a203df8e2ae22c7359cb7d7e8747	2
45	9eb072ef79faf61408874170e2a3e98	2
45	b6ea105e1ad0a6dbef019c108b3af5c1	2
45	c3adc8a7194951b3f16972d7622ba859	2
45	c476f5b5b1081b9eb62709389ee1adf1	2
45	e27f136b52e57f715e95839d98d30c5e	2
45	e4dc74405ef32c494d7a20f7b699529a	2
45	fc9f212cf425e0aaab8379861680e6fb	2
45	123e2fea31faecd2ae63203156db5a7a	1
45	140f6969d5213fd0ece03148e62e461e	1
45	18116341024672e10377e4ddb211e9cd	1
45	29b28d82996f52dd28992fc1a1d0d2af	1
45	2a0362c7cae37e07945a8e04b491c77d	1
45	31fefc0e570cb3860f2a6d4b38c6490d	1
45	345bb35abc8e5f0d91951858e31586af	1
45	3f0e26726e9371075821be65a4dec679	1
45	3fac5ecc558dd06f368e000d9862e431	1
45	40a2db89d1fd0cb261c47f72c51bed78	1
45	4237b2bf750c22c8e0e47e29fa0aaf61	1
45	4441a644ebf37c454541e99167657577	1
45	44ba812638cd1c33662a2cefd0f512b7	1
45	471c5bd83b0c91ecbc41fceedbeb7ae2	1
45	47d4a3cda882ee1526b9c44ada03b4ec	1
45	4eabe6bcf99358ff34a7c18e32d7c91e	1
45	4f2e75267fb4a7bcbf97b85915154a6a	1
45	5044b84f737e2821654f107418ab6f33	1
45	55b867f2a85c167810a3e494174689a0	1
45	5891cc8470d5531410d02df13edb1b18	1
45	6546bc47880521d963288e243c319462	1
45	6b2b54418303d9798deb16bdca15186d	1
45	6d5a3ed34d2b30685861d3144d53d93e	1
45	71a7004277cb4d3bf4a956ed11d1e58f	1
45	770db4cc3d61643ce7ce2233799b2749	1
45	7dc2bf987020e652102a76a0b9559b45	1
45	7eed913c2ab743c8fe2f30cde378d839	1
45	80380e212cec22a863b2fa3d79465744	1
45	90d0752a934249d4c87e42202a36e292	1
45	95ed770c56345483764ddd49496b65d4	1
45	a3c2773a15237cdd6638bc593a2e6ef7	1
45	b08c7747b2ba08363b81e95788f68fb9	1
45	c18e9173fa9c0575ea42c774939fd1fe	1
45	cf2c334a3f5ada99da0857d852b31d2a	1
45	d4f60efa210b32823d6f39afdb44916f	1
45	d6737ef9a168d36081ff972b82a8d402	1
45	d8a9529c7302b86964e691e288b88720	1
45	df8c3964491a81d2dad78d801bcff242	1
45	eb63251e20617662377f3f28fe790ed0	1
45	f7173396d6cb044dbb5a40d0cf0c9602	1
45	fa1a52dcf5e5caa0ae99f7f0b74d99e6	1
45	fc868e15b4e792f3099de5319711bff	1
45	fe6c0410d55de6519b6a0f05f1a25940	1
45	ff4c29be3502dee07039155a49750c46	1
47	176577f07de42298c204581415ca579e	140
47	f76e60c97b41262d9efe12fd967effd0	40
47	2f8a04039ef46659e8962af9d85eafdb	9
47	415a1dd92d40e8dbc74c03ff6bacc6d2	6
47	b3498d23fb0717e44e4fa94001008c9e	6
47	c768e3ac98651158220b8c55679d9f5c	5
47	14d0ce7c08177ad3ce98442ac29eb431	4
47	4b6413e688a6e107223e0c09351a18d6	4
47	7bfa46a4b603a28b90479385410218fa	4
47	85311d7725e15535b3ad71ba3ed3d5a7	4
47	12d91ad4b61cda51c9be8a76480dc871	3
47	4231be68fc9665934bf17511c62352fa	3
47	4861b0290a62895a5c8980a296d84bdd	3
47	4e9faab78362d0f653c1ad79e9238ffb	3
47	4fcf4c93f40d9b220e0d6e3dde3e33a7	3
47	6f0c33f8d70ca255fa4ed92fad4b398f	3
47	9509ca23bdf3b842cb6e8db553f04e55	3
47	a1ae0be301baf9f51a9c16accfe46e9	3
47	c1450b66c0254414008584f4f87c32b5	3
47	17ca54934baf9f8cbd5cd902139afdd9	2
47	18a8a969ae7f16a86ef768a1649c42c5	2
47	351f308bac84aca3ac6bbb4b2005bd5f	2
47	44dc7d3f7a808c551407fe99447098fe	2
47	4a5f593500f1ba729cfd2892920c1851	2
47	61012b7f305451b38357e66040e158de	2
47	6295f81adbb22455e788cb738ec1d386	2
47	66caa7f6be71d1bdc22a83c7cf054003	2
47	76e57e37a51ff7caaaabbf8e29081b00	2
47	7bc50143bef4efb2b6697014743cfc3d	2
47	9836b5bbd6ecca9938de2057bd8bbe4b	2
47	a0698804fb4cdd94015556a0a7519fa4	2
47	ae792e7c232407275745e3959f0bb098	2
47	aecc4a3fcc5503847ec067fc5ed52769	2
47	b2a4a5511cb4625a2f0f283e94306570	2
47	bccf073a2df9ec3fc6b28a464bb859c4	2
47	c07019a304d2475ed16b16143155818d	2
47	c6951a7fa96af4b846560d96d3d85270	2
47	c95dda6ec8a3aaad10df3995a61cd270	2
47	cd090b45ecdebc1bde46f4f1d785fbfd	2
47	cf28351a22e59763c40d9f09d7d4c76b	2
47	150dfafbd3d54a4ba2d4cfc9cd31247b	1
47	1bc05b56c98157ace35430429fba5085	1
47	1d1a9d0b78bfa0b7ab36933a4759ff2d	1
47	2283a9e5b29f0923d270213cfbf8cf75	1
47	25e77d169d75a3de04228efecf336651	1
47	2e33b0c1a3ef2e26d28aac6640b95680	1
47	2ef0d7c2f7c5ca72adeff8e89cf66e61	1
47	346415d35602ec6abf2a14f8039ec16e	1
47	3485b8112833b769870e002408b30e4d	1
47	34fdb7d31734040a9012355db884c752	1
47	37bb0f9c8c88d74dab1db7f957218cfb	1
47	3ba236b380350686ff707781e9f8fb05	1
47	3dd76aac7efc22ebb8bb7d28d1d0709b	1
47	3e709368b9ea74b35c18e87fbf7e4e63	1
47	4f1575872ae932de051530ca1da85ac3	1
47	509a7b29ac27d24ac0cfae6602e666f9	1
47	589d764281e2db57bbe5b253f73efb2d	1
47	5aba0c4ed647f52c694250b565a366cb	1
47	622faf41a6a345a4cb89e7932c729687	1
47	67afcbacddb5735786d71a58107fc9c2	1
47	687c8dca80ba23b31b826cd6380ca9e5	1
47	6b5ece82ae0ba55380ccc7a31a54f4d4	1
47	6e1e5fa26a15c1a2f533591271b5929d	1
47	705f719cda841b8cb61f25e76f3b61af	1
47	7322ea4f6e2704ef313215a7e47da2f	1
47	766ab7e7d3cf640b35ee403f18b43f72	1
47	79c5611be27d7eaad00f4af54be8c6e0	1
47	7b33c65c0aa49975b1c9d59a9f3de2c6	1
47	7bd70092968835b12782e115b4982c2d	1
47	7c488511453e9ee4911222249393879c	1
47	7c87a0efd4af29790371511d963f1c64	1
47	825786e7d0b5f8ae47e3f139a57c3dd2	1
47	8a52e7fd04be229688368943825794e4	1
47	903570d93cc97db73a5f440f88539fa1	1
47	914cf7791f63f7c64fddbfd0becbe13c	1
47	96b15ed73fe5dc65677afa30bde35d20	1
47	99692901c83a23c489db0be2ee7f3ef3	1
47	996becf9527a7bac4f15d61dd2a6bdd4	1
47	99aa446441db4208d036bfad535f5d92	1
47	9b4a45bd44854614de2ca18ed86d2b1d	1
47	9d80d39c2c5a482884d1727dcade0b5d	1
47	a863a640cdc50acfd092a5b5ac089035	1
47	ab7177ee28dd4a20eba0b8e809451a72	1
47	adbcf61818004663b3e5f8c951949031	1
47	ae079b6482a7641ca9a18024b486d271	1
47	b06b99d4eb0aa605079f597c5ad93e	1
47	b2514c001ce8a41fb1e9c17bca405a8f	1
47	b5ffe1b0883cc5996201f39f19ede224	1
47	cba53f555c585016d631eeb61ae10d8f	1
47	d4c5b3e67926f7872033a0730dd69f7d	1
47	e93971f25f59f484de9f4799cd284696	1
47	ecd7707d31a6c07bdac97cb49ce0d852	1
47	ef508094a09217862b87b73c48ef6cd8	1
47	efa27c612dce6f83d74e2f8f6c82edf4	1
47	f00f0892a113ba62636535f409c8c4d7	1
47	f27dfc2fc8472b21b29db992004cf1b6	1
47	f8c803056f795bc3edf0cf8200b1a7c2	1
47	fe7d8d22c444e8f808b6362c6083adf6	1
47	fea7a5d350f6d0c66a2873873103a39b	1
48	fc84211c92412fd21c576a1c80eaa0b3	19
48	96b1644fa900d64758b5f5de5f7f9a20	9
48	453e0d5d5f377eba70d219b78ac7fff1	7
48	1a29d2d1c5ca18b22284101bec19b933	6
48	188685954f81030bb1393af673a5fa42	5
48	2470d72c7caf3271124ae53d8ab412b5	5
48	9a3164cb609db55e94387ba607578061	5
48	dbc0fa5bf68a9eb246e3fb0f4d4e083f	5
48	4776903ef7eabcfcc207fe9ae1cb4741	4
48	6dcc3289265a47138d08922e3c87fe1c	4
48	80d20da9b3bd06a848230111d6af6376	4
48	36f781a19926d9d1e55f8164c49208df	3
48	370c6708b7acdbdfcb87d67767939f9e	3
48	7042981916080a20352c0d028c39c3a1	3
48	a7064730182a361566c8c4fd904df60a	3
48	b5aeb7a33324fba73e96641bac9c0679	3
48	dca71f27268d5372e65d26ba49564c60	3
48	e103ada9efe39387ad0bb0551d68cc4b	3
48	1b0db0ab3e7dd155d30accc635d7cd7	2
48	1f540964684c8c1c07e065a7ad208073	2
48	38a0861f389f64d70edf96ad43ab94b	2
48	4d8766b35b5759464fe408f9ff539b08	2
48	544f65366371bf851f673940e1115e65	2
48	73c00033101c52d969e9d4b73437f55c	2
48	a4d2813c63d7095214c0d28458bf5cbd	2
48	c9363b8aa69886159a0f6ddfd47cf7b3	2
48	cc2677841bd476ddbac210449d6d4954	2
48	e8e52e3e66bce323482a7f030a21917b	2
48	e93971f25f59f484de9f4799cd284696	2
48	ec789b42db4e8d8eefbfd8a254c996b8	2
48	ee0805e6c528e5cf2c3583743af3eab9	2
48	f28783839957dc97847eb5d4899f50ec	2
48	1acc1ea20460e6709924f45cb4f2c6f	1
48	1c4f5515af867088fb9d36b28ed75c85	1
48	1df2c939424610f72386222ecca12900	1
48	21e014c52801648ebe2373a48895ce4f	1
48	2879a08eebee9516f8e914329cc85963	1
48	2b77f1d2162c7f8b95bf6d507a712151	1
48	2d5f09258f329963e57c88359d6f434	1
48	2ef4f4bbc73c2a47d36e8e53ef772c14	1
48	37f72226f64c1493f5924e4e40622a87	1
48	3c1638c25226fa1f6ed3efefc5370ffe	1
48	3ea692008a4164e151a6db0c3232d3fe	1
48	45904e99f12988e95630e5e6341ada59	1
48	4ced0727e305d7d3a6d820bf83903778	1
48	577596317cb5dd2ffc3f45cfe5c5f55f	1
48	5a10fa2ac4247e5ed2114f5bd2de7922	1
48	6064d21b75260c0c2254a2eaa90e2103	1
48	61596cb6e1c037b819c69bd6f6421672	1
48	690274b54f360b15e13828093b87c94d	1
48	6e557a8dd65f687b216804b9368ac35b	1
48	7d6b8e77d7485aa3a90f64b0845fa6d3	1
48	81ed0fed559e5b0320c003b54a69d21a	1
48	87f3468c1c8f366c3e2fd9d45b1110de	1
48	89190002700af34e082385929b32ad84	1
48	8975c0596d325b38d679dfcdd010d6a2	1
48	8d93fc1723ec8e30f126e30cf5271fee	1
48	8e2afe24ffe2db235c8ec58c983a923c	1
48	98a82e34e166723834a2f89c0c8bd0fa	1
48	9f77a81934e80d127b167e19fae8695a	1
48	a05e469c456415d4cffdcc4ffb0d980b	1
48	a1b3c9c495ee4fc3a264f48c9357b4ca	1
48	b11a74f975863bd9021aea38fefdc8d6	1
48	b3c6ea4a200c6f45e75d8542fb1515d6	1
48	b486078bc9f6daabc3ac003db16069f9	1
48	b529885f1c5512a15458159325d03bf8	1
48	b70e6db9aef77df5d9d98455e3ea9b3b	1
48	bc598614205fd5c76d9d009809e78d31	1
48	bd2c171a247d47222f9376a93d3bacc3	1
48	c1c0b793c965f1c294353d1d8a6fef5e	1
48	c371f26c9802ca0546b3cbd7562383cf	1
48	caf518ee7a40d8f8206d8b922b15b421	1
48	cc46dcab3136e694f6fc2eb2427606ad	1
48	d3ac94f5a32725cdf1344c00cc26f2fc	1
48	d7ca8e2c10cba894cae9c26a482d6432	1
48	ddb44f74ae0db0ab3ab9eb918180e762	1
48	dfff44ee5551efc2879918685650ecac	1
48	e83429b6e76722413088d7648a24f790	1
48	f9b75767e12bef74b4bf8dd55527d752	1
50	b7f64ca003456ea0394fc4c0d737eb0d	57
50	129ec5288dd637dfdaa99bb18cdb408b	18
50	e1c251e960a7087c664d5a30f0818f03	11
50	e47a277e4d6a46765b1acc121232a31c	10
50	9b5dfe81d374dbe843d392dac51d27d0	7
50	e20397fb982e72307ffc65f75e327c65	7
50	b6e32462ee1a35770e3e6169c26a42ee	4
50	bfa164ccfe5ce2022788a9982649ae74	4
50	599ff2662078d90cd2b49f011974cc6c	3
50	8949f6dc1488c83f53bb62b2834af3c	3
50	e14fcfa3a2124f79d3672e6ab50b7236	3
50	f85e56a92a7a5119279d7e8ca7296717	3
50	4d240c3514a822dda5e7964bda95007f	2
50	4f07178903e3851b8bd06470cbff0fbd	2
50	674f4792528c789845ad8e97c1a75c0b	2
50	764b250d2448f7fe47cf64cd09a8acaa	2
50	81f32d8cc15f393337783044985ed943	2
50	e71fb94dbae169c612a7ac37fbdc5f8c	2
50	f24ab63f0cd094dc39eba67a403cb524	2
50	f5c0fb30d4c46eb86c0f63bacca6b3c4	2
50	18f42ffd4d003e139249fa56578a872d	1
50	4b6413e688a6e107223e0c09351a18d6	1
50	4c38045a2221e3ff0a0bfcfc099139b8	1
50	56dd4cac6cd082af83077b7d0299d56e	1
50	6ef54c9baa9883904355f0462e15cf79	1
50	6f3567690d06ea4fcfa843f562ab28c4	1
50	7abd37e4dfd4732e952f414beac626aa	1
50	9606a726d0924d30cb8ca7f56acea378	1
50	9b86a4cc70d3b1399e948b80980b4c51	1
50	a83c8e21c89d4bcaa798bce7c0d11714	1
50	ad0b31f7cf207f24f985264e839f22bf	1
50	aeab5ab5f1ea864508f91fa973eb1306	1
50	bd551fce9919625067dbd6bf89199013	1
50	c3fc83a3447320d41a8d6e245d89a0c	1
50	c8f7a10aec7cdbbbf6f19fea6ca56b61	1
50	cb28bf2404bb757b476812d6d3036c83	1
50	e1eb3282b52f50b9261eb75d3d4d2630	1
50	ea0eae60dbe1d8d162d9023965597c98	1
50	ea581475d14109293ffbdfcedf2cea2d	1
50	f02dd02a6a542521c63b245af018d87a	1
50	f2bb89c834f841ef82d76644a29fe08e	1
53	86d1d27a345eaf0d52619c7c3f98a5d8	75
53	809d104b914fab819701af018b80b6ff	42
53	6355846f4c2ec1ec370b5876917694fa	36
53	4b31aa61a8c92391a8c503c65550a0ee	12
53	a719f223bb99e9039e72c4e009d3789	12
53	5ec207d7147ce43b079e02d7efce104a	9
53	9c83899fd528d0fc270b5be7e0fd19dd	9
53	bb53be2582a170ac742f23fd9f851cf	8
53	fe7d8d22c444e8f808b6362c6083adf6	8
53	634e2f27bc47fb721c50cf28158c6589	7
53	f3aaebe30780973a2bc0bfcc38437a8b	7
53	2548b51f710a06449483735405296999	6
53	8e1cb16441b31e47d4f024bfe2275365	6
53	381b996954d9dcbe7176fe46279b14ea	5
53	38e4992d4e67b93859a08327efa9e2ef	5
53	91611552a9c938790916f4d32045a35a	5
53	2663d8d55fd523fdf7db127ab2536e26	4
53	290accfa4824a863a019d7fc74d070bd	4
53	4bf7dd297e40ed6d1f5ad71a7580d30c	4
53	5f6d5df9d0e7753f6d12ffd2dac1716e	4
53	6295f81adbb22455e788cb738ec1d386	4
53	6ba6326a7ef7b75ff31f25dacfdbc656	4
53	81d444ac1ac079d545e70d9e7e6ce7d	4
53	ca10e97e77f3f76790f3ccc5ea9259a4	4
53	d1809335dd13e3f2ca4829bafecc0417	4
53	3840d8d0803252a3759f120da716861	3
53	4d22aaf44190194dda943219e7a0d7f0	3
53	5ed7c349901a7f30da2254977b0c9622	3
53	6f72d5330cd12e25e658e62d3eb98b0f	3
53	71317c250d0b1e8576a2347ed4fd8b31	3
53	7bcbc3862b647a6def7ef9f74cefc571	3
53	8918d34cd379fc7c69e8639005d6efc	3
53	9c76ca5a6bd879f2803ed41acb94f802	3
53	ea09e431280c82e1f385441dfe53debb	3
53	166d769b534cbbe6a0cdcc38057347ea	2
53	17039135acfff9261ff782fcf9293b2	2
53	1768e285441a3f788f2b939709fda2ea	2
53	17ce42a3d46048b92eb2b8ae5b76ef7f	2
53	1e0ba9650d38b76e71d586ef345bb4b0	2
53	2e5e259e1cd78104ac784bd7b3f16624	2
53	2fc1ad78cca30a4c84bf6921d8636e7a	2
53	37765ed1674377319fe15549424d82ec	2
53	6804e8938a3e9288138a0fce5977315e	2
53	70cff2c58022e602b08f7bdcc3687036	2
53	80b61c7fb3d6c7ed05b905c9d5f328c5	2
53	8e2382d83b599e15a0d00694af758be6	2
53	a55d0929d072c21305e8491cbf0d9f5f	2
53	a78ec90fa0fd669a8d072fdc881735f	2
53	abdc60a78a7a31b227a979c1250bab61	2
53	b1716b363df8958c9a89d2ec9e23899d	2
53	dac4ba04cf31c97dc03b5cf3c4046128	2
53	e11d010191652c4a46b9ccd4e9549eca	2
53	e4830601f2205699c37442a1ad677e84	2
53	e83429b6e76722413088d7648a24f790	2
53	eab50aa47b4ff1752a8524596c06af9f	2
53	ee7c44fde21339b29c40b7170c377555	2
53	fb0b9c197798563d8e3815a0ffe691ae	2
53	1fc280586d602d26c1305c81f61b120c	1
53	25fdd96c4307f38f31e99e9378369e38	1
53	2c2e81cd8047c2877d026db50851199e	1
53	30ac309cee804de0df2a6fce4cc44dce	1
53	32f2008bebb9bd811a6237611e0b0669	1
53	3a840244f6c2e6a652f5304ad30aa4d2	1
53	42eb93e02b0957a2c5a0b71aa4c1f4df	1
53	585830abd8368ff4a260198e60796d94	1
53	58fe027ce67165ef366d739aacdfd96f	1
53	5c47d743d44204cc0139758dca2632e6	1
53	61596cb6e1c037b819c69bd6f6421672	1
53	6206d9488b86890dde990da2e2e269f1	1
53	65550e28db274ce5552aba0350d0b0a1	1
53	6d91364d0f48f0cfeeaeb3e2761f43b2	1
53	7a5ccdaac3986abb24ed07c215f2ba35	1
53	7b281e803ae15d17498e1860374d8630	1
53	7edc9fa50abe64a75518faed748b4001	1
53	8bc034411802b31896fb2dbf3d8abb37	1
53	8f363246610900535932e60d5423b321	1
53	91c70f200a0e9ec9f5fb73f58eb1140e	1
53	95af80bd2dffda52fee317e7040f947	1
53	a3d5418d773e78102d4c02fe00ec4fb0	1
53	a7dc5d509d99b7184d647a6d9fef51eb	1
53	a7eb21cf4822235929f4338556d6f97d	1
53	abec87b2cc575104e9306624e2dac248	1
53	c8956652590e442f56df0dc02c69f61	1
53	cb834d669539368df935eafd2623724	1
53	cb8f2ce12db09e82b2bf	1
53	d1c0f88894f4aef7e59b501e636925c5	1
53	d1e52730bc1b8124a35aef20e4799838	1
53	d4bcf77ce16bf4c939d7c4cf4eca3a9f	1
53	d9ebc487b70902b802a75ad07249ace1	1
53	e18642a43398000dbf49e40b7358aa0c	1
53	ed21a8b7bc8563fc6576c5e4b21203d8	1
53	f02e5dd99f191da229acd16f7865f157	1
53	f841f39dcd8d46cf9eef632022aa0f5	1
53	fb9a1473ffa8e871d33b1e78d9d30919	1
53	fe0d0d863e599d4aa624564250bb847c	1
57	8901a1b91b595701e30ce763815e2219	54
57	b6505c389534c674f163bc66b5d12a61	27
57	39c8532358cea7d482b7258d1cd346d7	24
57	45f7101b83e1560841428442de8ea7ec	17
57	2c73ab6c7db90676cff0ca9689b27aff	10
57	7aa8aa08f78c65045ef8b780108e2a22	8
57	6e9eea94ee45f9b6e76b1a71b4d2e5bf	7
57	799bf1a486975626da61436e0e10ad5f	7
57	9246a5bb497f201ded450072c6b052c	7
57	d2e27a748034a2610c1e8d32e709a2b6	6
57	576859f9cb7d4fbaf7e416eef0ad2c7b	4
57	7e1cd7dca89a1678042477183b7ac3f	3
57	b2d4a1c42828eebd3ab8f67648c3c5b4	3
57	b944edfcfeaa389314d2ecab85f25d9c	3
57	e606be32352ab4b933027f9a2a2f141a	3
57	311931a8cd7811f4926781bde15a77fe	2
57	5008f61a70d356c49eb0ed6fcc3d2897	2
57	664a5f56a6b0bcf5dc42a94153249446	2
57	6e1afd64403e3c504637926bbfde1d4	2
57	79700c9492f453a123d1d34fc8db2992	2
57	87308ae0b9ec1d849e10dafd984d0cf7	2
57	b27fa125e583a792fa50d8245cb39600	2
57	ca3c34052f5c0e0e987916819ffba74e	2
57	df3953028b4b60d4e2a57fb5da4c7707	2
57	e2a488d3bf36e5319a2a4a242d3f5039	2
57	fd8a006ac80cf7656d7e2f3393f8129d	2
57	fe7d8d22c444e8f808b6362c6083adf6	2
57	11b46c59d13fd9112977f1d29b8a4d77	1
57	12e68303542819c5b54f545413b17aea	1
57	1ae2b336f47bd6197a9ac00f27345b9e	1
57	1e3a5eddac7cf9533ef97ac5b51ad465	1
57	1ebb3e3283c04c0aac766a00751f6d9d	1
57	47c79368e2062473684dda3d4491637c	1
57	48f9209ca40f161fd70149b4b4be5686	1
57	4e0cceac2c6a89c5a86e71247a2865e8	1
57	51fa4777dfec795d56f3a11c194bfac4	1
57	62397748e592c2d6719aa3d5a4cd5ccb	1
57	6295f81adbb22455e788cb738ec1d386	1
57	7db5cf0cab324363db866e9c030b9c4b	1
57	820056e6034f2a773fce686e5821b42f	1
57	89260f54cc67f3f554d463daabe54a80	1
57	8cb1da3aaec682f599fcebf6ee6e6da6	1
57	94e74ceb831910e15b1905c33bf3d9a5	1
57	be8c788f237edf9a8e18889c4754bb79	1
57	c1aad6a950fcff63f82f886c5225f92a	1
57	c94d2ee718baf0929cf52e9e6baf24c7	1
57	d821b2d4342def4f5f1ad7b4bd4112f6	1
57	df06a82257073135b8c7a9e5352371e5	1
57	e5326b12bbc6fc6d57a24ee94f6dd73	1
57	f520c9be32cccaadf7cc1800f3b8d83e	1
57	f95b4eaccdedc3ec5d486cf3b1a927c5	1
57	fa7a609c9091b3c981076fa9c34c57ea	1
59	3eb4f0f3ac7df75ccfef161f0881f7a4	154
59	8bc01013a948f6902832fcfef542ea38	19
59	7aa9dff2a532dd1e8f05282032cd3218	13
59	83278e7cf7458431749af15d642fb429	11
59	7e1cd7dca89a1678042477183b7ac3f	7
59	9aea355ce3b963120e3f691026910046	5
59	fe7d8d22c444e8f808b6362c6083adf6	5
59	554e77eb4714cd0eb3711b5bf365802	4
59	676592a97994d4e9d60b17bc4be313d7	4
59	d3bfc0425c979c832fe64d9905c07092	4
59	34e8e14a4a19aedce26796998071385	3
59	56e5c6d66609202485f554267f9f60df	3
59	8a858b81c85e3ff4491672e805ebf0b6	3
59	cac94f72dac82559e14f49591ebc2de6	3
59	cb8b1325a131e5298ba52e9fcb0eba2b	3
59	2eb8727800faf3767c15bdcca340c666	2
59	52ec3ae774ffd95003ec766fceeab869	2
59	5dbd83ab1f7a43a9aaa07b29c60408d9	2
59	7b060bd6009f954a4dc9047da3516755	2
59	94c98d1098aab643da6a9fa9e068baf4	2
59	9da5a7dd531e411411c510f25d2e141b	2
59	abc5315d8f24ce326a8914be11aad63a	2
59	cce2bcf9a9859a1d0d30dc6279f145e	2
59	d309975cae5e03f9ceb6765074e319ca	2
59	d601475b8a1b6ebbaa100728e6333b71	2
59	e940af366619021d449f7bf6ce2e21a6	2
59	f13f6833c3cd7d993ae0c31e69d3b144	2
59	11e14e6ddf39b28e45926a11110f01a7	1
59	19cb1a9d8c05b5ad716e7e7ab9b3747	1
59	3233087c3c928dcf0d1b991f7a7e30c6	1
59	411702e5879b792d64956f149025894b	1
59	5224742986a19a17d9bd53d350ad52ac	1
59	52dcce3b8b5ed6721fba24491479a78b	1
59	5d3dd2a914897605f5cd4c470d49f09b	1
59	61596cb6e1c037b819c69bd6f6421672	1
59	657c3fc3544334408b105c60ade8f335	1
59	65e18250a093f6e321d8d8e080e6336b	1
59	679b30377d6eea0e0381ef67724ab1c5	1
59	681067906eeed3950d77b8fdf815e6a1	1
59	895aee32f3c9357bcc4af32e1f4d772a	1
59	9305785aaef014b7a2dab81e1be2258d	1
59	a147f90b3a1068cdb52d7d612a1723b7	1
59	a466541b41b7d83dccd581b29bfc7a30	1
59	a83447c9cae14c79cea826f63e990e07	1
59	ac03897030d30722f825ad2a1eaeb65f	1
59	baf78de60cbe5f4915d22725b62ea196	1
59	c39933b81abd0b412ce936bfc9fc85ba	1
59	cd7b976cfd51b9464722928e0a1a4526	1
59	d0a46479e23fd3ebd934e73cdbccb10c	1
59	da6bbdd7889fb2af7fb922cd5958b396	1
59	dbe3eb00cb255421c3944b702ad99a0e	1
59	dbf154daece30650a522ffdbd67c66e1	1
59	dd5a530360a27706d81c52d720d51137	1
59	f13f6833c3cd7d993ae0	1
59	f29c9c56b7b5b4301d03bf4d65e513b7	1
59	f538be8c6e63a8db72ed803a0ee96af2	1
59	f93a743bb984348f0174a89060cb93f3	1
59	fde08b6be8054d0ee04088d9a0831408	1
62	972a5ad9eae6543e76d70576e90c3428	202
62	a2f62842e79b1c7825fddcb1e7b60e7	179
62	529269ef7737a18748b19f5503932a55	42
62	4de71c603803403298a1307c1aa25443	22
62	41a8cffa2626e434ef5b48c43e732d59	12
62	4bf0a713e5a8c6b127feb3875cb8e235	10
62	66b44a2b6cf028a4ccbf86a5a1ccda10	8
62	d10ee05c00d0ce5bb103696cc6463437	8
62	16803b0f86287f91304aea4cb3ae75da	7
62	2a7052b91ed1e86ef5565ec95f5ae8c4	7
62	38ed2d4bd2d4bccb47503710f60eb752	7
62	6fbcfffdea1121da7bcb3400f485a66d	7
62	ebd985bb8831c90688c4bf4a561533db	6
62	c3d33fd51f09fd4bd2a42f69274146d3	5
62	ca0f5a12c3f5bb0a18497b6120cd05c6	5
62	cee68adc85c82991949e66b43b5d329	5
62	463dc2ea6e4bc7a54f5ac7748b359833	4
62	5f3bf2c8f851497e8d34481b1f7d1e15	4
62	78eadf6c5e1abff5f2b915a94a80dc4a	4
62	8fa978e3e2ff83dbcb5939a26008b121	4
62	79928b6961a26be9b0568e3057d669ef	3
62	8e647799e99d50e78faa951b74333536	3
62	b157562a148ebe25d6dd889ccf0bc2a5	3
62	dfc808920ab060a1841e1d29098f1965	3
62	f2c275d7834542ae56b0d2d92efbcc5c	3
62	1380dd4aedb183f883ceb8d0679aeb50	2
62	1420e50ea083928bc7531948e6f161e2	2
62	1c74f7fa2adaaa4f3aa4a8b59ac55690	2
62	1db336a7f4b52ec5addcca7d83c02502	2
62	2d6b8d1f32b3f677e0b878b989051e32	2
62	681cccf0b670cb690dcf519a410a6c75	2
62	730c6f761d8ddab44bcb076b2c7f9132	2
62	876d994d0f5f954db5ec1fb7ec388122	2
62	89694f1c3de3efb4f9511e424ed18785	2
62	93c3e4223e95b8d8214ec62477f1d317	2
62	9bbc0f68f8d5de0ac220e060e5827057	2
62	bf6a025b0dac9df4ea852e548058359c	2
62	c9026334b864135df0fc24ab7582f29c	2
62	cad80bf820c0efd312e59d9a6689e3f6	2
62	e6ad03c60320232a1fa3fcedb93cf959	2
62	f331c698fcdba2c7b04fab1f6bf9e4bc	2
62	f78fee9ebd603a1ce49875d1af2b4cef	2
62	fe7d8d22c444e8f808b6362c6083adf6	2
62	1807a94a635b53cb0c8f123a287acb15	1
62	1968e469ee06a41439cd674e0f6683a1	1
62	1c19c4577e10ebd5676e77ce072c895a	1
62	1c4319be1bf109be7c75328492cb757c	1
62	2004d1355abdeb8eb6739f77d72f1f59	1
62	21ef081a8faad2d648fb3704e22421e7	1
62	23cb95050d0ac319c22a143085f55a74	1
62	26a613d42c6b26be7a435f32fb842187	1
62	274e93c1f8f0d9e964dc02b4f4afbe19	1
62	286dfe5820dd27453ba2a743ba761870	1
62	2a9ced4569d99f8265be91a11ed5373b	1
62	3057e365a630917a415a6b587dd497c	1
62	3665e7d206c5a7b420bdd50ade125004	1
62	49f4935838a5041fe5826e7fa188f3d6	1
62	4ac4bf1d49579abb645ba67577a1053	1
62	4fb3405758d91eaa9446e13eb60241ae	1
62	57a7921dc4e30752b160e019def5d9a3	1
62	5c3f0ef32a291b0f2c2ae97a6d77c75a	1
62	5e141a129a2cf49c0f0dae7bf95e0809	1
62	623113761dc25feeac020b0df2e9d7d2	1
62	6807b140f93c3d3c7cb59f90b6d3c65a	1
62	6ba6363392443e8255c31dd8c61bef40	1
62	6decd668702f3fc201d48406ca125400	1
62	6f01013f42f72c36b059895cd7404607	1
62	6fd1621ef68a797da2eb26d6685e240	1
62	7c1e7bb10f651aaf34b47c5d27a20fe1	1
62	8ab2f08f9a4ff2ef55cb86d5a0a56d95	1
62	8eb4cb453fb1d04d5f22c291348ed9cf	1
62	929c191f768bcbfaf322da3068137d2c	1
62	92b959cb4f8360324e3ad98c49c09bb8	1
62	92eb9338a8de469e88fdf7be1e25ae76	1
62	9626a61590622108355de309f55f8c2b	1
62	9870880557e887c3c105b54d6987dacb	1
62	9ae8368d338c9acdbe301997b247a373	1
62	a1a2551a9adb16764f808f8ad9c8d08f	1
62	a1e3637c9f381ace0100a47ebd27c412	1
62	a314cd5de30c25aecabd9e5a0e6766be	1
62	a49099c288a512c3e2658f4559f58022	1
62	a53f1a1bca82f3140199a7c49f341040	1
62	a8724231e5e220bc46f38bc4e30c2b43	1
62	ab9ecd60e06b4deadf71112625387d3b	1
62	aca8646b78438ac975c5ef46c53ed16c	1
62	acf91db72bc698619c04a95937d1009d	1
62	af2f08826d3f6a8757496acd2206588b	1
62	b0242b17ea6f94edb6a7fd8f72d9c339	1
62	b59b23f53240d862db35eea1aaa5f08d	1
62	b68d267e9977e8ac4b6ed5de22e2365e	1
62	c2d7c0bd7299bf846ff6c542a067686d	1
62	c3970c90f13579ade9511be681fba7d8	1
62	c740d5e2be71d436611b33ec6559be5c	1
62	c757f5aa3be66b940e8fdce29feda7d0	1
62	d21705dfb32db82d5f7be04608510ded	1
62	d5c7eed523e7b8352b1bb4174a9f51ff	1
62	d889f73651b1234c56319221bafc41a1	1
62	e27d8143a77f038189dfe7cf8f6dd500	1
62	e799ac5ee277bded460ad12331cf1ead	1
62	ea301321c2510d2374d30233e636179f	1
62	eb631e97e4b1a3a689d39ade26ec8809	1
62	f37e41d6e0453efbbd21f0b6f4377c91	1
62	f7ee427d04c2445252dca41f37b0d7cb	1
62	fcc232c7192d6dd68eba22527e61debb	1
62	fecb848ff13b6a1908c85685e8270bce	1
65	ea09e431280c82e1f385441dfe53debb	178
65	ce0d6000b082e02206d7e708e1a6ae0b	47
65	9c83899fd528d0fc270b5be7e0fd19dd	39
65	c96894380267ebc712ac20016265a2e9	20
65	d169a5e8f25ff0493849fe55578b120c	16
65	67c0494a9a281432262e6bbb3cf30688	13
65	26e5502ce854a350c5e9ecfdc999dc2f	5
65	37011f24581820d0d3d2c83cf5c4cd71	4
65	4b05351daef361647c31edae0b5c0b64	4
65	5c47d743d44204cc0139758dca2632e6	4
65	6295f81adbb22455e788cb738ec1d386	4
65	b05ff09ef2e57954f3781b88c0ba6d4d	4
65	193639e22cf66eaf70fdc485cda0ee85	3
65	3f5b177272cd65462578f7cf67a14e9	3
65	6f72d5330cd12e25e658e62d3eb98b0f	3
65	8d945a7f06685c60de05654ea1b7251a	3
65	b174d5d017f12c5e5e86a3cd6c933e78	3
65	1bc255aa506f0f5de9911fab896ce82d	2
65	35d183003c647a3e3943927d99365cba	2
65	381b996954d9dcbe7176fe46279b14ea	2
65	5f6d5df9d0e7753f6d12ffd2dac1716e	2
65	7e1cd7dca89a1678042477183b7ac3f	2
65	809d104b914fab819701af018b80b6ff	2
65	86d1d27a345eaf0d52619c7c3f98a5d8	2
65	8af22fb458391e0e781fb2f0c43a8c68	2
65	938136aa94e20cc2bcb5377e2707781f	2
65	9bb7872709b4faa24a7ebfdd87a705af	2
65	a35347a54b1b25f2ff49f7db51b244e9	2
65	fe7d8d22c444e8f808b6362c6083adf6	2
65	1cb3eaf4d0be91e08c38f266770f8902	1
65	2356d9b1c7b048973a10db4ffdcf9c98	1
65	2663d8d55fd523fdf7db127ab2536e26	1
65	31bc451169e9aabf138a71f1cad84ed5	1
65	38b8200e0d874dfaa3c2f2a5f217688	1
65	3b221240a8a34e146c28f4787594b678	1
65	5ec207d7147ce43b079e02d7efce104a	1
65	62397748e592c2d6719aa3d5a4cd5ccb	1
65	6ba6326a7ef7b75ff31f25dacfdbc656	1
65	6e82ba3bd1f45194fa9a7ab8f88f4240	1
65	70cff2c58022e602b08f7bdcc3687036	1
65	7712a7083c0e65309988bf1f356a46ba	1
65	7a32fc39b0740e5e9131d5543e058490	1
65	7d3de85aea2606d32a79adbd91217d4e	1
65	8f409da81261dea0fbda43f5a8d35bc4	1
65	97f1f8ce0252d4d32931fa250ce19a8b	1
65	98703e212edadab2959cea2011d97d42	1
65	a55d0929d072c21305e8491cbf0d9f5f	1
65	a719f223bb99e9039e72c4e009d3789	1
65	a84f9ed745912d229a1af7e794a37d06	1
65	aeb9f769575ba3ae1457fbb225c4e396	1
65	b07ead04e2305f8fc100ca97164f4ecb	1
65	ba3dac35fa5974c0a3de7c575e0ef913	1
65	c917a9cb9b81cee505180e7d082f6fca	1
65	d500758dd217778a0b174134c3a70b59	1
65	d9af83ad57e291c65f9deb4f49a1c67e	1
65	da2bcb59701da989df7b927d4a0b2090	1
65	edd7337111744aad691fce48115efee9	1
65	eeb28b6615687311e4a9547e4bfc9ba7	1
65	f31258d78c062a43d2ef91ce67e4d25a	1
66	d0be89c6eb27ead223fd62ebae4a2bdc	62
66	05ef49b4202ce347bb155278ec2dc78d	26
66	f93a249455e3cbccbfdca19d4ca6cef4	10
66	439e112eb8ab3dbed20e0ddd5964798b	8
66	36d80b91ede3473ab45796afeaa0c757	5
66	adb302fb6416c051dea8ac92be319bb6	4
66	477b9445d377d3ee83e4ff2f2f98b325	3
66	55c5510860b786011d007dfb6828f890	3
66	bea1db1c5c0d30e047986db47c255455	3
66	399e71b524e1a17c8f2c7a8ab068e4e3	2
66	5a4f16dce53664dab9796d78c603944e	2
66	7f5e4dbee34432c81503772ee157eb30	2
66	9055279f14425090532fb5f4f4f1cac1	2
66	953af14a984faafff939536667dcf1fe	2
66	b8911c0d7d25393024207af056d1345c	2
66	b8af5dfb04686d6af8a8b756d5adec0b	2
66	c10f671e669aeadf27d47d9758a6e674	2
66	ca4a909ce6d8dc2df9020ea94ebbadfb	2
66	d019271ba29e4b9d999e973b71da3df	2
66	fd5d020f81051ab11fbc5410e0ec67a1	2
66	1148744bd0757ae7b391684c56ed8a57	1
66	14377dd5a6165ceea50d43c0ca275cd	1
66	1b99dbbd64f0d10c74488c23b030ac4b	1
66	3586d27724c5f209290cba9ff7e0433a	1
66	414c193a7e7b0dc54b99ddbe34b1f76c	1
66	65e18250a093f6e321d8d8e080e6336b	1
66	6d8954744cf5d5908d2ab233a594b926	1
66	8155292b8e1aac6dfbed7e611eac27ae	1
66	838501237edc8289e8609b5d457c6db7	1
66	909012c3d12280c53e334279351e4a36	1
66	9414d1f43091eccc58dbf21c00f07ac2	1
66	9aa6d09e3e6ca5032e6498c0590669b1	1
66	aaf2f8e92c91e80e94ca1a0fb394118e	1
66	ac75c103c40e7ee7053779045d02c5f8	1
66	b5396bf2fc9139aeab39dc1817a7e25b	1
66	b556404584c792abf9d4efe25f907ae1	1
66	bbd29a9bf87e3c5ed71c51cb4fad23c2	1
66	bd0be7762a9a5d46698baac83877899a	1
66	bf8dde86611c4045fdf11eae62e176a9	1
66	c0ca6dcb70078e16d5b3e710491b1426	1
66	c6430c9454659f7ac25c25c19fefb401	1
66	c93eedbca78d49861326bd5b83153d23	1
66	db2a371058a256ee714ad6f975064ea6	1
66	f1ddd574b2132a7a6ea5397a60c41d51	1
66	f683adb923b77fe434da408f343e5a81	1
66	f6cdfe24c8147b0359f5cb7c59da24b8	1
67	ca83b4daf236dab5e19e5f4212a12726	84
67	564b74d3d1b9f6b9eedf2b78070bbde4	49
67	761169d2f19f29bb3e575ee4a3a36d91	42
67	c5a7d272b04572b272b5b397233000f3	35
67	774d2f814f4655baba7b1cc1d2f4d3d9	17
67	7aac2b117d23635a83cfca7df33ff2ee	7
67	2f249338677ff423714cba6e7a2ba6f2	6
67	d8daf394e97b4a6d053d59743c69f0a2	5
67	14c67e2a66d9526e0d2d1aa59b598712	4
67	31fefc0e570cb3860f2a6d4b38c6490d	4
67	6fbf5523013e08c8bc9b152d0a6711ef	4
67	123315cc7aceb7dcf4580c06315c62e7	3
67	2a22f09e765b2774e7ca8a82972ef685	3
67	3dcfab1582910f7c88b35b6b513fdf57	3
67	9f26c2b48da6fae5d3ad4ee071efd85c	3
67	a69f3fba5eaf8da58b3d734c67ca3b87	3
67	e00eb9d55fdcc939eb658e2ed857726f	3
67	3eb003637b5ff2753c8a06afc0b57807	2
67	5cde7e5e461f09e855e2089604c35125	1
67	5ee1740518eafbdbc63c6ae16b931d12	1
67	6295f81adbb22455e788cb738ec1d386	1
67	6a1a5445801b94b7567136575ec770e3	1
67	79c96b0349a1f166953e3b8e4de7f7da	1
67	7e1cd7dca89a1678042477183b7ac3f	1
67	a5bdb3834f36a784d84d1562469a5ee	1
67	a6576d44546b46b3ce77c1f5fae202d9	1
67	acc0b78e604e3a22871f86946fe0f304	1
67	ae78397546dfb02a17d013e61d62c656	1
67	bf194f00ba28bc4f98dcb068551db43f	1
67	dd3b4090bef257c38b0b5f77ee6c16de	1
67	e83429b6e76722413088d7648a24f790	1
67	f6a6f510ec02cd89b23ec91944be23d6	1
67	fe7d8d22c444e8f808b6362c6083adf6	1
68	52ccc4bc0f15b163363df930bc425b15	236
68	7e5a6da240509b4944bdd52b391b9877	26
68	ce2611d66f5ebb2bdeca13a36d307057	26
68	659a62ffa4cb509a9f952ffce18c86f5	17
68	17baa0db15dd49f366ed7269d27fccbb	16
68	a4f0736a233eb798d3320fba459762a0	14
68	b226512ea9172e0187ba84fff26a3865	11
68	6c2935ad4f0628723713c8b2d8f02fea	8
68	112f1f5e73227546c2955baac1b4dfa5	7
68	514b57c38d5b1059db8c2c8bc7a69843	7
68	acd8e27012a333bf0edd9c91ca6f3991	7
68	468b5f49b948ec7759d8b9a319df5c9a	6
68	6295f81adbb22455e788cb738ec1d386	6
68	2f8a04039ef46659e8962af9d85eafdb	5
68	8c8a2542291a6a98e02a117dc2148711	5
68	ae8901dc0d868d930f0c53a5eeba0e22	5
68	b9a80a44614b8ed478dc9e3424bc0caf	5
68	25affeb84698b9258e3aa72dfa501c0b	4
68	382f137e768578e6b227ea053eb670f3	4
68	4837c79e588202d4280e3d0aae4101cc	4
68	66f1500836c3734315cb52084177f429	4
68	8bd092c019b4ccc8edbba417ac643172	4
68	ac9c3bf3e8026bbda3c5cc4fb67de0a6	4
68	bccc9fea48d2240f1228c9c0dbce4b2e	4
68	f75364b155d63a0db8e4dc20ce8bfda9	4
68	fee4ed3e38d53bad1d04a7e5beea8ec4	4
68	29c97c52dfe941defcf242a361c81dcd	3
68	2bfd0b5808adae3dd26f31fd1557b66c	3
68	410cd2988b380017bc946dc21795c43b	3
68	8a1a2d19cfc1372b8dd06c85bc9e0d7b	3
68	b5f79003b2a25f5c88923360be3fd987	3
68	df3953028b4b60d4e2a57fb5da4c7707	3
68	f67347969b36772045cd1dbc2c460e78	3
68	25dc215b39aeaa93434b2caf2789367d	2
68	2a0cfdb2f8f9da13ead323931daa483a	2
68	40bed3a217f412421fb180127376a876	2
68	41a396ce0d4f46cb514ef0fb4e4ee276	2
68	43cf0b4a3fe73cdb6db4afd0ee1d1560	2
68	449e69a89f3a33f0da2e974291377c57	2
68	479d1830e01d8dc393fdbabfe7134c6	2
68	5687c71aceb4bd9ac1126129841d0bac	2
68	665186bc10daa33543dd5649f88b124	2
68	6cbb9f1be30a73b8ced14c5a1e3cad65	2
68	737050cb3011549d6ad9b409a146ef8e	2
68	879294f866d4609d3706e2ba840093a	2
68	8d5a5b56f31137b655c80bd31a1cc18f	2
68	911aab0eaa1cfd333ed71efddde93836	2
68	b2e0dce2fa926059e1bafe32bc1e5004	2
68	b98aeefde8835ee33f72700b2753885e	2
68	bc79b41bdf1f45deecbc6f207b98d0ec	2
68	cb1b97cb609c6d5da40443fb9d6e56da	2
68	d97411cdd6a2cab67dfaf0f1200d12e9	2
68	dbe72f1e57ff0ba99ce598a91547c0f7	2
68	ea1d94c9ca8a95603e861e1fe0fd76a1	2
68	f2da9f9f4743bca161a6181ea8c89cb	2
68	13a31e76149df839627353db88727e5f	1
68	1c9ac0159c94d8d0cbedc973445af2da	1
68	1e3a5eddac7cf9533ef97ac5b51ad465	1
68	3f42f40a2888fddddea19d331992667e	1
68	3f90f471a06a861d5fd8c917f6198d3	1
68	4a60a446616a241a62bbabbc1629ddcf	1
68	5163c12138d9329f71168d75b61e809f	1
68	62ecdeae946cd671b4c660f2504c14be	1
68	6bf4680d29fe23e8a560972cd583ea10	1
68	761472ec6aa219c438c82e67edf0c5e3	1
68	7d0d14268e10ca13c49a9271420081b4	1
68	7e1cd7dca89a1678042477183b7ac3f	1
68	826a809d2f5c4e1b481864ffba9103dd	1
68	8f4b3f92375b01977e9ee0fbfb771f0c	1
68	96392cab5b92aade8483eb4ada71465a	1
68	ac873b92d40321bc223f3c8d52316042	1
68	ad086e291273df4662964bec582824c7	1
68	b5e645467bc7486d452d03665eaa9dba	1
68	b735a33217a3d9afc2b8d4574924a50	1
68	c15b2ee4d497a27a6ced0d82011518af	1
68	cc4289c6a078f42dcb76d81f4c987919	1
68	cd6582f832f7ef759c7d622369e1419a	1
68	cdb994bfc1824bd33c332738358a2306	1
68	d0c43a4a18244309526dc09938001ba4	1
68	daec0ca4782fb7efa9c0b0eaab3850f5	1
68	dd97925bdf11c65d5cbadb5b49142ead	1
68	e3a161e93c5ad1bb3ec18dafed891c91	1
68	e453d20c9b15a7fb6c0088b76143f0f8	1
68	ec891b2785e235fedefdbd172972a0b2	1
68	f9dd7eed83a015e48ccd53859ce33477	1
68	fb94ec933cd9af2df4c6430f6b2cc4b6	1
68	fe7d8d22c444e8f808b6362c6083adf6	1
69	14c67e2a66d9526e0d2d1aa59b598712	137
69	0b024a32c2d7402d376f59a2faa97f3e	125
69	8e72bfbf98dd5bbea5a3a95573323b01	67
69	1e5d495d4dd8bf1e9cec457b5620ca88	48
69	45c3aad6f2516501924dc74d7d970657	32
69	2f249338677ff423714cba6e7a2ba6f2	28
69	564b74d3d1b9f6b9eedf2b78070bbde4	17
69	c5a7d272b04572b272b5b397233000f3	17
69	5ef72d899dc7091d22cdbe9a28bf74d4	9
69	2d414a40fe6ee8f5d0b538fef80cd848	7
69	3a687251040bd7e7824efe691db1b150	7
69	a825c1f10fc1c1f9beaa9ae708493cd6	7
69	ccc2d442eabb1cae0c2ac19cc09b9e68	7
69	774d2f814f4655baba7b1cc1d2f4d3d9	6
69	9f04059d7cf3a4b0aa1e51645087ec0e	6
69	a69f3fba5eaf8da58b3d734c67ca3b87	6
69	9aa6d09e3e6ca5032e6498c0590669b1	5
69	0ee0871d4ba9576cce3e4db0674437e9	4
69	761169d2f19f29bb3e575ee4a3a36d91	3
69	88af433f43cef2bdb07db8ac7cc2939f	3
69	8f208bf4038f39d601533ec05f71ae1b	3
69	9aa8129ae4db5236eb88c420e6a2e84e	3
69	2f8a04039ef46659e8962af9d85eafdb	2
69	53693349eba7fe49ff5ccbeca135bf52	2
69	5b4a38c6805b1e77ccad6dc202dad848	2
69	62397748e592c2d6719aa3d5a4cd5ccb	2
69	79b381e9ab6880bca7e718306fa919ac	2
69	9411d441fda3810f5922ef0acceff852	2
69	e4dc74405ef32c494d7a20f7b699529a	2
69	ef10794888a2b37564d2e98c33e31f6e	2
69	24c7a908581780112fa1ce9bf51f90e1	1
69	26c3edb90461b8d0ef893badbba1e827	1
69	2a10ee4aa97cc69e7ebf72f1e465554a	1
69	2be6a7303fc2d770f0ff7c7d83a86ffd	1
69	326fcf856906e25333aa29c80863eda6	1
69	3825545231abd76756950fb78af8a409	1
69	3bd9a1517cf1aefdc6308527a3235973	1
69	579daade0f43256611efb64503262c71	1
69	5b448bcdf089e688f9165ed4c69c9d8e	1
69	5e40fa45853d7236322a3a9c3f427357	1
69	6abc5c33fa6f7a5c3815bc75492c1b96	1
69	6e1e5fa26a15c1a2f533591271b5929d	1
69	6ec0ea4e6a108c6ab764ada367c83ce	1
69	749cc7c228d9159465666c2fd5122ffa	1
69	76b6538daa55efac047e8d9eceab16c9	1
69	76e57e37a51ff7caaaabbf8e29081b00	1
69	8513caa54d3b28ecd7bb5c3e346dd7b4	1
69	8c5ba7bc05a20ff9dc463feec93da98	1
69	8eec842b44ff70b78cb9216ebe2365d7	1
69	97b26afbb16db8d62ae4e70ef6dc9797	1
69	99fb24a652eb78f7a1684da678b5f7f6	1
69	9a211ecb6e5fc19703d71494bdb02518	1
69	9c1d30afc819bd5d31fb34da5f0cc213	1
69	ba950f6a8765befb8ea5668b900a2931	1
69	d653f2a84acf9f526c879f57b8666f0f	1
69	d7a4dfcb2d912845bae5e33a6592f29a	1
69	e68bae3609fbb11df5d80c7b92eabe26	1
69	ebcfc4f8d2ba7ea918060ae60d4cc9f	1
69	f6a6f510ec02cd89b23ec91944be23d6	1
69	fb383ee75ff5c69e21b400c7e47d9f74	1
70	f24e483a3eb4e87b854e51509d62966c	126
70	c2dcafa077d35578965cb4a79006b6d0	93
70	7b71729dfd45def027596b0d61350e71	42
70	c1bff143b048ec68fe4f99719ea88e03	21
70	266cc91033879e4184b6c372cb1d9e1b	17
70	e8a46919a5ab5254fa7cbdded8d0cc47	15
70	fdbf4ba8fbca6421765eaf26971249e8	15
70	58e55b87f5f5b4127af960dc80a97bdc	7
70	74b62f8e17c873a3b364ed12b8d8f9e4	7
70	f0bd9a6e1cc221a1fd8f0b4f329ded42	5
70	4b17f2237b1471b891ec0179bbf41c33	4
70	b9fec1321f4c63bfbf41a3aa8c9fd3e3	4
70	1c84621300041778b467b30607b2d601	3
70	2b5816b9d37bfdee111a33ae433f2952	3
70	64400a3c87a8a7e8701454e420b332d3	3
70	de7040bba110231694e2d98176f1533b	3
70	2f8a04039ef46659e8962af9d85eafdb	2
70	3e5bee5438d21748fb4de2754a732907	2
70	612d2e5f5897ae457ee14a6968b94d06	2
70	61399a0aba2e6d0f8ea64fa2e27965b3	2
70	61f14f12dc548c83f3bb11e7de616949	2
70	81c171a543dd543808b6aa81949d4ae9	2
70	8b1106be3b6d74e294d8aec0c3af23ea	2
70	ab8cf7082c2e94823ffcb028d6a6f3e9	2
70	abe73bfee6feaa7cc9ca9b42d87428e3	2
70	cb253bcd2813f5d1983c4f6bc4c9cb28	2
70	f2443aa13fe8f7037c11904a53053d72	2
70	12cd9f1af7997df3bc8d5de6cb33de88	1
70	1e3390df37b6cafb0dcf5175441e3692	1
70	27c3a32f03fd0bd2e096b9513a7268ff	1
70	28cb916bd8c610e362c2029acc0ead6	1
70	2bd07703cd2c5babe0214044509bc435	1
70	32a9b78c9b301778f6003ad511a7c159	1
70	3410c746699b37b4f1eca3ab67ff48a5	1
70	3f197337f03faf697deeb7516f79f4e8	1
70	4cf69b0895850e6d0fd8edc6a29b7b5f	1
70	62cc81c01168304fe1e795d8ace004e9	1
70	65eec9154940bad1bc29ef82accca67e	1
70	6b3d1efd7afdcaf0bf5014f7d3e08147	1
70	6de1ee8e9dc98d60335d5144e9a4a8e2	1
70	7cee6732e140ad1b4573f9e19ade80fb	1
70	81c1a1452ba6482b41d932ff04ff8664	1
70	9504d02fbf5b78d2293af22f138781e7	1
70	9e349d779e4070edbce47a8163722f41	1
70	a1c50b0af071e57b2f80310539fb3a5a	1
70	a404ddb454b66afb5684f70baf0b7568	1
70	a8078e6ac719387f117d6d28be0ca932	1
70	a98a408ffd14e3041ec711b4f56956f3	1
70	bd0310d93a95b9e97edbcb6ad735db56	1
70	be5cca0efeaed637cfb9166b4a0ef451	1
70	cba5b54ada9db65bc85877588d10cf1	1
70	cc744b4a4f66f45d1c2b1bfcf9a8ed72	1
70	d2bf084f02d902491e6e898f1291f8c2	1
70	d8c2d121cf3e9b93ce47e351526e76ee	1
70	da87b9122fd19a007b894bd104822fff	1
70	dbba018e63372dddc2d3d4fa44e06c5b	1
70	e5bb390c6445afe36233efbedfda95cf	1
70	e931a62aada7554b492430035e361318	1
70	f4ac91befe09dcea58874bc09ad5bfa6	1
70	f4e5e5695d156e5817db4ac2a3694d08	1
70	fbb4822e7020c6b9d4876c9ca6dc9791	1
70	febfb643ef676427e2c5ac9e26ade151	1
71	62a68ac13f525eebbe888626b9f9a4b0	93
71	be4c3d26802c6bbcbbb529da778f0468	25
71	ac92a7ad584ded7d3c92bc20ae131a3e	20
71	2ec79c67c4cfe17a5aa08f179f545b14	3
71	a4762b5dd391282ed5e3b52e5a531a84	3
71	fe7d8d22c444e8f808b6362c6083adf6	3
71	45af504adf43a6c989432390d4523605	2
71	47e0b0ef03697426dbbc1fc6dc0794e4	2
71	6a651566a9de1c21d35be281421cdbe3	2
71	794f68cbf7fe10dcee37c7fff7b343e8	2
71	e5d7afd2b035dcf4a8728421be1fa938	2
71	eb1a8f5eea61472cc213477deaef9ec9	2
71	118ff7ad76e3b375e586653565eb0986	1
71	2e3a7acc604639526109021846569211	1
71	2ff6e3e03b3e92a569e917ae3710ae19	1
71	361e445961a9e4c54a603abce007c8c3	1
71	366d49d41da88a971644617db0f6b695	1
71	64699d72685dc3708406b1d89211da1d	1
71	a2ddbdd5c3fc29614125c7921d42643a	1
71	ac7dfd90d9b972e7b756290d39c8ac61	1
71	b2639b938f4fde0490ee4bcb125c2dd9	1
71	c5c1920aa8e8694bb415467d5d4dfbb6	1
71	cc4578dbf96fe1ae75f40f4e2de48dcf	1
71	e756ff275dce233cdf974ab0e5a0e8bb	1
71	ecd807733fedf7bcb41be8b6932a386c	1
71	f6a05f22187d3dcdf5a69209d32482e1	1
71	fd993014efcb030ca6dbf0951b858ca8	1
73	e644c9452e647ef818a6fc175a2549e7	85
73	fbbb79d6bfdcd47b7624448e14e6e632	7
73	a42bcfe5b010da3d954c5e1be1085aa7	6
73	b0e53d889ebb4fa6f5e27f6bae381c57	5
73	2ba1e665cb7c243562ac1c2c05b1aa1d	4
73	8fdceeaece20bb7b7c77542a262e2c36	4
73	f3002601747e9c114a5a98083dac7015	4
73	91dcc3b99c2aefc52825a566d028ee4c	3
73	fd2626c5f07c310cded8a104c24e1dfc	3
73	4ccecf2c82869255046a8f4380c3befe	2
73	7cd27f76ea99a8d67d4e6ce52ad97a50	2
73	7f998368d1fe0d09265776b184f921e6	2
73	a3c1336ff0d70843664ae8879031ee2a	2
73	ab1a65f4b2b922691adfbfd82dd0307f	2
73	fc27ea2c484c77c8e015364c30883504	2
73	130438e4cd605e997fbdac2229ec1d01	1
73	176582220dadc1af37c16461cc2954d	1
73	197fcfacbd5248666bc5f59072ec202a	1
73	33137104a7799e6940fdeda460c0a10a	1
73	48d5be5d3e0d4185b3e77d7a10a102e4	1
73	55a1c7a80afd05c2bf082a0f98b5bcb6	1
73	69dc3d6f0d7ee3fe49714b51e96a0a8a	1
73	6ec21550c7f366cf48edf0c19770ffea	1
73	7c865fbd9596adb7784f5b87ccd5fd36	1
73	7e1cd7dca89a1678042477183b7ac3f	1
73	8848fe020f38ab67f20353e044a4b21e	1
73	a6bc13a0c111f0d43b6278b3298feccd	1
73	ad9ac1937a75912c002eaaf80280965e	1
73	cbd4b20e83a2fa72e7729fd6552ad7cc	1
73	ce1af7398ee46d4b8b5ffd480259543	1
73	e886149aa4f0b529fe136a73723ec68	1
73	ebbac7fc4a9b17f6695f25106dc6c9c6	1
75	b16f78fbabf1b3e041f0556b81e29f06	121
75	56541718dc93117daa6fbaa7e275f8e1	97
75	2cfa428a7145b9dfb963a424a10d59e2	20
75	da61943e5101bc7608e1afccab99aac5	16
75	3493aa82a3e645fb3d067096d7833eae	12
75	5c2406de12330037ad9ff940574cb55	11
75	a2bd9ffdc74d46d512e47ea8f8dc3c05	10
75	79f4357a2069bb7be677966da7866713	9
75	b6f3329ce22b1f833a980a32eb78a05c	8
75	2548b51f710a06449483735405296999	7
75	eb038d3455159fdd84e2fe68b5a43ff4	7
75	5b0067309b136538660364dc7ff1e415	6
75	295f4e55252e5ca609dcb422f3f507ff	5
75	55a50185d6f12590b4fb7d85cd54d2f0	5
75	9fff8e3712ef743f62d0aca59581f99	5
75	11222e2d87989f3b2326aee649cb05c3	4
75	186fcd94d90d28030373f79485700da4	4
75	616b94797f47d7b8d9da01d860a1396d	4
75	84227743568f53174db5fd4abb1b2904	4
75	bcc476cef624e3075e42930ce10a4e54	4
75	e9527b46c1fef4364cc0e6dea990ea8e	4
75	f2657f359bc6db52eb62d5a65896b72	4
75	1e2f1830f4e03a1609cbca27bc67a7bd	3
75	37bff5cc9605b251fd80a7dd814b885a	3
75	4bda5adec9b6bbce6e03db8d7defba98	3
75	5b92513ccc2d228a1762124f97194b0c	3
75	65e6798455e7707fb9db7e0d9fa76b35	3
75	85cff678ba0750752e3c81ef4fcd583	3
75	8fd0ede63ceb6c01e542edd702a13b50	3
75	e456adc657eea423e909c45cd4649da8	3
75	20ae7ee7bc1c0dbd3bb2d8670bcb598c	2
75	2f8a04039ef46659e8962af9d85eafdb	2
75	35bb28953deb30c8a07a6be4fce5cdbb	2
75	415f2a77586380d016dfe2c4c4d3ea9d	2
75	8a451f247f6d38b011825b3d574f2dd4	2
75	a08ab210e0d9c32315790c333395ddfe	2
75	b7f2bebe0f41109506b3d2d93adb9b1	2
75	bfb0a4a0d29da281214516a2568f8935	2
75	c489cb3b45596e764934deae56d8aed7	2
75	cbb88602252dd5de75ad06f60a8d8f29	2
75	fe7d8d22c444e8f808b6362c6083adf6	2
75	117b550556c9aa1cebbfdbd9c6ea021d	1
75	180e3f10c3ab9d940f42d663f8693eab	1
75	1d66963e3fa631e1d166221a4fcb0878	1
75	20974a237012f6f4f789e93ecdab9db4	1
75	2426c81e582980adc6fac65f2193f7e0	1
75	244ec00a15d96327cb59ee2cd405006d	1
75	2dba15a4383b3c4285894db72c17ce2e	1
75	3289040a1f65436f7d7afa994f60efd7	1
75	3ec544e7a5e7a1cfb5436315a83199db	1
75	412669548836081389749d0144cb6c9c	1
75	4c4ab829b26779692ed493787d93a23	1
75	4ce1842d695d44c4804e2eac0428692f	1
75	4e6ec8be2e1c0a0e031c2ccb375652a	1
75	4edd35acb7068b14d2bb3776bf9e90ce	1
75	557fdb41ac48fec8917777b4ac1552a8	1
75	572c25e5adfb41f12d86bf136f42c791	1
75	61596cb6e1c037b819c69bd6f6421672	1
75	6213a5f26d64a0838082ec27f9361eca	1
75	66b6205f86fb0c7f65c351ad0ffe9e3b	1
75	6abc5c33fa6f7a5c3815bc75492c1b96	1
75	76ab8ee5fa6a5ce06cfc72d2fd58a8b9	1
75	8929e6a55d1613b8be8ef9e1e953f2ac	1
75	8b4fd979f03c5c5d6257ec3a5d10fb57	1
75	947a9ca4d2f602d7a53b0fe32c7de33b	1
75	984c014fc7720d725d376214a5b1b4a9	1
75	9d4900016dfd0f2e547134e07122069d	1
75	9e0c72dd832d408c2863897a0c4a2739	1
75	9e28fcfd5d86b9cf637e9503caa11004	1
75	a38568413bd7277d3d3eac7217130766	1
75	a8d3ae4251a9cbbaa97d710f9f276f29	1
75	ac140057087e8a02d376c87f2e2f2dce	1
75	af47d15a54f8cbb63205bdbf4253f08d	1
75	b3249f31915cb67ee2613336bd5cf072	1
75	c71a37623e0edb4164649d955db4ded5	1
75	d60fc2a701d01e58e5d5c3a514786d81	1
75	dd62e0a76e4dc04fdb7b670a89c45b85	1
75	de16efc2b1a46e3b32f5838c74437916	1
75	e3050df95533bc545d6a41a836e7b499	1
75	e3ce57cacb8924b49d69b3ff6150e51d	1
75	e41fae337b2e516de06b1d89d4052fcc	1
75	e4dc74405ef32c494d7a20f7b699529a	1
75	e6a21f3c0de04c836b5d4746b916f0bf	1
75	e922ba5890e2cff7524f19bbff3b7a98	1
75	eed00b840ba1970b167a5bd581a2a26	1
75	f0868fcf69682475572a686d204a7d2	1
75	f623f9235b2b3d0dff4da9b37459ec62	1
76	ec22d2b8bd8a2a05f92a29c1f7a05721	229
76	ba3d1dcf8b4f3f5074426914f11089f8	137
76	91fc44b5ff25e5709ae9ff1a322d634e	16
76	99962e7a83a695edcfddf61220e2b5e6	8
76	b40020c2a7d4cc7b8b66a2056b90ffbc	8
76	9a818ed98922479058321477250b461b	7
76	8fd9d0e0a255d761cbf49d1efc4717c2	6
76	baab37787898dd483128388e4d83e9fd	6
76	4d05a1cf7cc2e99eb8ea2bb4514abef7	5
76	e14d8b7c672d7be33c480ebb7a34900c	5
76	897c625d7dc43bc403a55b31865077b8	4
76	ac333ee846fd72e2c4eed1e88a84356a	4
76	e50347b70013921190e9198e30562934	4
76	576e39dd596cad4f5836410959dc50c8	3
76	5bcb9f86a6582aa6c38ca27174b8b956	3
76	6295f81adbb22455e788cb738ec1d386	3
76	71272b531d6b625778da0dce1c5ecf1d	3
76	1c449b052abd8ee4e0ca8abec9d4fdf1	2
76	2204c33c71588312ad8d5b9e11710418	2
76	6693dd09655abdcccea651d2b1a96923	2
76	6972f24da6a8c0f133e0abac25ce28a8	2
76	a5f09392c93e59ee79db9bdaf8ca433b	2
76	adb425924ca843b56bbeed5c16d48049	2
76	110ff7ba8efeb6a186354f8acfcb8fd9	1
76	1edc7183ea2fbc97bf8c066fa4243042	1
76	208cba689659c907d11822f4640ade97	1
76	3cc86877e9cd21af85e31434df1580a6	1
76	409d3f863dc4b5e592756770f699c6f5	1
76	5a59a483486be46ec7701c5acb148df6	1
76	911eeec788a714a2001a8a4cf6f7786	1
76	930a1810d5aaec16cdae9e1d607cd96c	1
76	9d2eeba554b67b346d33b6185d673f0b	1
76	b51c717ba4f085b8fdefed60a6879c1	1
76	bc7d78d00f6b49f9a2796ba478559a57	1
76	c071d9d5e40d3732a859d80603139468	1
76	c7b93d8a74f587cc538d217b43c11530	1
76	c869153e328789d9378c72c075241e56	1
76	cbc89ace54ed9846ef1faca6fdfcdd92	1
76	cfbc2066218a7374513ed86bdd6f90b6	1
76	f4c0cf2a6c3372224e0fb4c42e10b6b6	1
76	f9ea58cd22355f27a9688eea3551f08d	1
[truncated: 5,498 more rows]
